# Supplementary material for: A quasi-integral controller for adaptation of genetic modules to variable ribosome demand
Source: Nat Commun. 2018 Dec 21;9:5415. doi: 10.1038/s41467-018-07899-z (PMC6303309; doi:10.1038/s41467-018-07899-z)
Supplement: Supplementary file 4 — Supplementary Software 1 [file 41467_2018_7899_MOESM4_ESM.zip]

Archive with 22 entries (19 files):
- Supplementary Software/
- Supplementary Software/sRNA_silencing.m
- __MACOSX/
- __MACOSX/Supplementary Software/
- __MACOSX/Supplementary Software/._sRNA_silencing.m
- Supplementary Software/.DS_Store
- __MACOSX/Supplementary Software/._.DS_Store
- Supplementary Software/Supp_Fig_16.m
- __MACOSX/Supplementary Software/._Supp_Fig_16.m
- Supplementary Software/sRNA_feedback_sat.m
- __MACOSX/Supplementary Software/._sRNA_feedback_sat.m
- Supplementary Software/Supp_Fig_17.m
- __MACOSX/Supplementary Software/._Supp_Fig_17.m
- Supplementary Software/ReadMe.txt
- __MACOSX/Supplementary Software/._ReadMe.txt
- Supplementary Software/Main_Figures_Huang_et_al.m
- __MACOSX/Supplementary Software/._Main_Figures_Huang_et_al.m
- Supplementary Software/sRNA_feedback.m
- __MACOSX/Supplementary Software/._sRNA_feedback.m
- Supplementary Software/ActCascade.m
- __MACOSX/Supplementary Software/._ActCascade.m
- __MACOSX/._Supplementary Software
