# Supplementary material for: A quasi-integral controller for adaptation of genetic modules to variable ribosome demand
Source: Nat Commun. 2018 Dec 21;9:5415. doi: 10.1038/s41467-018-07899-z (PMC6303309; doi:10.1038/s41467-018-07899-z)
Supplement: Supplementary file 4 — Supplementary Software 1 [file 41467_2018_7899_MOESM4_ESM.zip › Supplementary Software/sRNA_silencing.m]

function dx = sRNA_silencing(t,x)

global u ref kd a R delta

dx = zeros(3,1);

dx(1) = ref-x(1)-delta*x(1)*x(2);
dx(2) = (a*(u/kd)^2/(1+(u/kd)^2))-x(2)-delta*x(1)*x(2);
dx(3) = R*x(1)-x(3);
