# Supplementary material for: A quasi-integral controller for adaptation of genetic modules to variable ribosome demand
Source: Nat Commun. 2018 Dec 21;9:5415. doi: 10.1038/s41467-018-07899-z (PMC6303309; doi:10.1038/s41467-018-07899-z)
Supplement: Supplementary file 4 — Supplementary Software 1 [file 41467_2018_7899_MOESM4_ESM.zip › Supplementary Software/Supp_Fig_16.m]

clear all
close all
clc
% This file generates Supplementary Fig 16 in the manuscript "A quasi-integral 
% controller for adaptation of genetic modules to variable ribosome demand"
% by H.-H Huang, Y. Qian and D. Del Vecchio.

% Derivation and simplification of the models can be found in Supplementary
% Note 11.
%% Supp. Fig. 16
global ks Ts R kGFP delta theta d gamma u sw_sat k tend

tend = 100;
time = linspace(0,tend,10^3);

ks = 100;   % sRNA promoter kd
Ts = 100;   % sRNA TX rate constant
gamma = 0.5;    % protein decay
R=10^4;     % TL rate constant
kGFP = 5000;    % mRNA disociation constant
delta = 3;  % RNA decay
theta = 1000;   %mRNA-sRNA decay rate constant
d = 0.5;    % fold decrease in TL rate

k_vec = logspace(-2,2,20);  % feedback gains tested
u_vec = [60 100];   % regulated gene's promoter strength

robustness_vec = zeros(length(u_vec),length(k_vec),2);
NominalOutput_vec = zeros(length(u_vec),length(k_vec),2);

linespec_vec = {'--k','r'};
title_vec = {' w/o promoter saturation',' w/ promoter saturation'};

for sw_sat = [0 1]  
    % sw_sat: w/o pECF promoter saturation; sw_sat=1: w/ promoter saturation
    for j = 1:1:length(u_vec);
        u = u_vec(j);
        legendInfo{j} = ['u=' num2str(u)];
        
        for i = 1:1:length(k_vec);
            k = k_vec(i);
            [~,X_sat] = ode23s(@sRNA_feedback_sat,time,zeros(1,3));
            
            robustness_vec(j,i,sw_sat+1) = X_sat(end,3)/X_sat(floor(tend/2),3)*100;
            NominalOutput_vec(j,i,sw_sat+1) = X_sat(floor(tend/2),3);
            
        end
        
        figure(1)
        subplot(1,2,sw_sat+1)
        semilogy(robustness_vec(j,:,sw_sat+1),NominalOutput_vec(j,:,sw_sat+1),linespec_vec{j},'linewidth',2)
        hold on
        title(title_vec{sw_sat+1})
        xlabel('robustness (%)');ylabel('nominal output (nM)');grid on
        scatter(robustness_vec(j,[1,10,20],sw_sat+1),NominalOutput_vec(j,[1,10,20],sw_sat+1),50)
    end
end
legend('weaker promoter of the regulated device','stronger promoter of the regulated device')
set(gcf,'position',[0 0 650 300])
xlim([50 100]);ylim([0.1 10^3])
