# Supplementary material for: A quasi-integral controller for adaptation of genetic modules to variable ribosome demand
Source: Nat Commun. 2018 Dec 21;9:5415. doi: 10.1038/s41467-018-07899-z (PMC6303309; doi:10.1038/s41467-018-07899-z)
Supplement: Supplementary file 4 — Supplementary Software 1 [file 41467_2018_7899_MOESM4_ESM.zip › Supplementary Software/sRNA_feedback_sat.m]

function dx = sRNA_feedback_sat(t,x)

global theta delta u R d gamma Ts k kGFP tend ks sw_sat
dx = zeros(3,1);

if t<tend/2;    % inject disturbance when t=tend/2
    W = 0;
else
    W = d;
end

m = x(1);   % mRNA 
s = x(2);   % sRNA 
y = x(3);   % GFP - output

dx(1) = (u-theta*m*s)-delta*m;
dx(2) = (Ts*(y*k/ks)/(1+sw_sat*y*k/ks)-theta*m*s)-delta*s;
dx(3) = R*(m/kGFP)*(1-W)-gamma*y;
