# Supplementary material for: A quasi-integral controller for adaptation of genetic modules to variable ribosome demand
Source: Nat Commun. 2018 Dec 21;9:5415. doi: 10.1038/s41467-018-07899-z (PMC6303309; doi:10.1038/s41467-018-07899-z)
Supplement: Supplementary file 4 — Supplementary Software 1 [file 41467_2018_7899_MOESM4_ESM.zip › Supplementary Software/Supp_Fig_17.m]

clear all
close all
clc
% This file generates Supplementary Fig 17 in the manuscript "A quasi-integral 
% controller for adaptation of genetic modules to variable ribosome demand"
% by H.-H Huang, Y. Qian and D. Del Vecchio.

% Derivation and simplification of the models can be found in Supplementary
% Note 12.
%% Supp. Fig. 17
tend = 100;
time = linspace(0,tend,10^3);

u_vec = logspace(0,4,35);   % TF input u

R_vec = [100 200 500 1000 2000];    % total amount of ribosomes
L = length(R_vec);
out_vec = zeros(length(u_vec),length(R_vec));

cmap = linspace(0.8,0,L);

global T1 T2 T3 kappa1 kappa2 kappa3 k1 k2 k3 n1 n2 n3 Rt gamma delta u
% TX rates
T1 = 100;
T2 = 500;
T3 = 100;

% dissociation constants
kappa1 = 1000;  
kappa2 = 100;
kappa3 = 1000;

gamma = 0.5;    % protein decay rate constant
delta = 2;      % RNA decay rate constant

% cooperativities
n1 = 2; 
n2 = 2;
n3 = 2;

% dissociation constant: TX factor with promoter
k1 = 100; 
k2 = 100;
k3 = 200;

figure()
for q = 1:1:length(R_vec);
    Rt = R_vec(q);
    
    for i = 1:1:length(u_vec);
        u = u_vec(i);
        [~,x] = ode23s(@ActCascade,time,zeros(1,6));
        
        out_vec(i,q) = x(end,6);
    end
    
    legendInfo{q} = ['Rt=' num2str(Rt/1000) '\muM'];
    
    semilogx(u_vec,out_vec(:,q)./max(out_vec(:,q)),'linewidth',2,'color',cmap(q)*ones(1,3))
    hold on
end
legend(legendInfo); title('Supp. Fig. 17');xlabel('input u (nM)');ylabel('normalized output x_3')
