# Supplementary material for: A quasi-integral controller for adaptation of genetic modules to variable ribosome demand
Source: Nat Commun. 2018 Dec 21;9:5415. doi: 10.1038/s41467-018-07899-z (PMC6303309; doi:10.1038/s41467-018-07899-z)
Supplement: Supplementary file 4 — Supplementary Software 1 [file 41467_2018_7899_MOESM4_ESM.zip › Supplementary Software/ReadMe.txt]

'Main_Figures_Huang_et_al.m' generates simulation Figures 3-5 in the main text, including inserts, as well as Supplementary Figures 15 and 18.

'Supp_Fig_16.m' and 'Supp_Fig_17.m' generate Supplementary Figures 16 and 17, respectively.

'sRNA_silencing.m','sRNA_feedback.m', 'sRNA_feedback_sat.m' and 'ActCascade.m' contain ODEs required to run one or more scripts above.

Derivation of the models can be found in Supplementary Notes 7 and 10-12.
Choice of simulation parameters for the main text figures are reasoned in Supplementary Note 13 and listed in Supplementary Table 9.
