# Supplementary material for: A quasi-integral controller for adaptation of genetic modules to variable ribosome demand
Source: Nat Commun. 2018 Dec 21;9:5415. doi: 10.1038/s41467-018-07899-z (PMC6303309; doi:10.1038/s41467-018-07899-z)
Supplement: Supplementary file 4 — Supplementary Software 1 [file 41467_2018_7899_MOESM4_ESM.zip › Supplementary Software/Main_Figures_Huang_et_al.m]

clear all
close all
clc
% This file generates simulation figures in the manuscript "A quasi-integral 
% controller for adaptation of genetic modules to variable ribosome demand"
% by H.-H Huang, Y. Qian and D. Del Vecchio.

% A constant conversion factor of 10^3 AU per nM is used in Figure 5a
%insert to quantitatively match experimental results. This constant factor is neither
%applied here nor in Supplementary Figure 18.

% Detailed discussion on parameters can be found in Supplementary Note 13 and
%Supplementary Tables 8-9.

% Derivation and simplification of the models can be found in:
% - Supplementary Note 10: sRNA silencing (Fig. 4a insert, Supp. Fig. 15)
% - Supplementary Note 7: sRNA-mediated feedback w/o promoter saturation (Fig. 3, 5a, Supp. Fig. 18)
%% Figure 3b, 5a (insert), and Supplementary Figure 18.
global theta delta u R d gamma Ts k kGFP tend sw

tend = 100;
time = linspace(0,tend,10^3);

delta = 5;  % RNA devay
gamma = 0.5;    % protein decay
R = 10^5;   % TL rate
kGFP = 10^4;    % GFP RBS dissociation constant
theta = 100; %mRNA-sRNA annhilation rate constant: \lambda/\gamma
Ts = 0.8;   % sRNA promoter strength
TD_vec = [15 200];  % regulated gene's promoter strength   
d = 0.5;    % fold decrease in TL rate
k_vec = [0.05 0.6 4];   % feedback gains: low, medium, high

marker_vec = ['s','o'];

NominalOutput = zeros(length(TD_vec),length(k_vec));
Robustness = zeros(length(TD_vec),length(k_vec));

for q = 1:1:length(TD_vec);
    u = TD_vec(q);
    marker = marker_vec(q);
    for i = 1:1:length(k_vec);
        k = k_vec(i);
        
        sw = 1; % switch on sRNA TX, regulated device
        [~,X_CL] = ode23s(@sRNA_feedback,time,zeros(3,1));
        
        NominalOutput(q,i) = X_CL(floor(end/2),3);
        Robustness(q,i) = X_CL(end,3)*100/X_CL(floor(end/2),3);
        
        sw = 0; % switch off sRNA TX (set sRNA TX rate to 0), unregulated device
        [~,X_OL] = ode23s(@sRNA_feedback,time,zeros(3,1));
        
        figure(1)
        scatter(Robustness(q,i),NominalOutput(q,i),100,'k',marker,'linewidth',2)
        hold on
        
        figure(2)
        subplot(length(k_vec),length(TD_vec),q+(i-1)*length(TD_vec))
        plot(time,X_CL(:,3)/X_CL(floor(end/2),3),'k','linewidth',2);
        hold on
        plot(time,X_OL(:,3)/X_OL(floor(end/2),3),'r','linewidth',2);
        xlabel('time (hr)')
        ylabel('normalized GFP')
        xlim([tend/2-5 tend/2+15])
        ylim([0.3,1.1])
        title(['promoter strength=' num2str(u) ', feedback gain=' num2str(k)])
    end
end
figure(1)
xlim([40 100]);ylim([1 10^3]);xlabel('Robustness (%)'); ylabel('Nominal Output (nM)')
set(gca,'yscale','log');grid on;title('Fig. 5a & Supp. Fig. 18')

figure(2)
legend('regulated','unregulated')

%% Figure 3a
k_vec = [0.05 4];   % feedback gains
d_vec = [0 0.25 0.5];   % fold decrease in TL rates

GFP_robustness = zeros(length(d_vec),2);
for k = k_vec;
    for q = 1:1:length(d_vec);
        d = d_vec(q);
        
        sw = 1;
        [~,X_CL] = ode23s(@sRNA_feedback,time,zeros(3,1));
        
        sw = 0;
        [~,X_OL] = ode23s(@sRNA_feedback,time,zeros(3,1));
        
        GFP_robustness(q,2) = X_CL(end,3)/(X_CL(floor(end/2),3));
        GFP_robustness(q,1) = X_OL(end,3)/(X_OL(floor(end/2),3));
        
    end
    figure()
    bar(d_vec*100,GFP_robustness);
    ylim([0.3 1.1])
    xlabel('fold decrease in resource (%)')
    ylabel('normalized y_1')
    title(['Fig. 3a, feedback gain=' num2str(k)])
    set(gcf,'position',[100 100 325 203])
end
%% Figure 4a (insert), Supp. Fig. 15 
global a kd ref
a = 2000;   % sRNA TX rate
kd = 100;   % TetR kd
R = 630;    % GFP TL rate, converted to AU
delta = 10; % RNA decay
ref = 500;  % mRNA TX rate

u_array = logspace(0,3,50);
x_ss = zeros(size(u_array));

for i = 1:1:length(u_array);
    u = u_array(i);
    [t,x] = ode23s(@sRNA_silencing,time,[0,0,0]);
    x_ss(i) = x(end,3);
end

figure()
semilogx(u_array,x_ss,'b','linewidth',2)
hold on;grid on;xlabel('aTc (nM)');ylabel('GFP (AU)')
title('Fig. 4a (insert), Supp. Fig. 15')
