# Supplementary material for: A quasi-integral controller for adaptation of genetic modules to variable ribosome demand
Source: Nat Commun. 2018 Dec 21;9:5415. doi: 10.1038/s41467-018-07899-z (PMC6303309; doi:10.1038/s41467-018-07899-z)
Supplement: Supplementary file 4 — Supplementary Software 1 [file 41467_2018_7899_MOESM4_ESM.zip › Supplementary Software/ActCascade.m]

function dx = ActCascade(t,x)

global T1 T2 T3 kappa1 kappa2 kappa3 gamma u k1 k2 k3 n1 n2 n3 Rt delta

dx = zeros(6,1);

m1 = x(1);  % mRNA 1
x1 = x(2);  % protein 1
m2 = x(3);  % mRNA 2
x2 = x(4);  % protein 2
m3 = x(5);  % mRNA 3
x3 = x(6);  % protein 3

F1 = (u/k1)^(n1)/(1+(u/k1)^(n1));
F2 = (x1/k2)^(n2)/(1+(x1/k2)^(n2));
F3 = (x2/k3)^(n3)/(1+(x2/k3)^(n3));

R = Rt/(1+m1/kappa1+m2/kappa2+m3/kappa3);

dx(1) = T1*F1-delta*m1;
dx(2) = R*m1/kappa1-gamma*x1;
dx(3) = T2*F2-delta*m2;
dx(4) = R*m2/kappa2-gamma*x2;
dx(5) = T3*F3-delta*m3;
dx(6) = R*m3/kappa3-gamma*x3;
