# Supplementary material for: A quasi-integral controller for adaptation of genetic modules to variable ribosome demand
Source: Nat Commun. 2018 Dec 21;9:5415. doi: 10.1038/s41467-018-07899-z (PMC6303309; doi:10.1038/s41467-018-07899-z)
Supplement: Supplementary file 5 — Source Data [file 41467_2018_7899_MOESM5_ESM.zip › Source Data/Figure 6.xlsx]

## Sheet: Fig6a
Note: - GFP/OD = (GFP-GFP_background)/(OD-OD_background), RFP/OD = (RFP-RFP_background)/(OD-OD_background). - Background measured from medium without cells in same experimental conditions. - Growth rate computed from least square fitting of ln(OD-OD_background) from last batch's temporal response. - Full Temporal response data can be found in Supplementary Figures 7-8 and the accompanying supplem…
circuit	repeat	GFP/OD (AU)			RFP/OD (AU)			growth rate (hr^-1)
		AHL = 0	AHL = 6 nM	AHL = 1000 nM	AHL = 0	AHL = 6 nM	AHL = 1000 nM	AHL = 0	AHL = 6 nM	AHL = 1000 nM
pHH290443 (unregulated TX device)	bio #1 tech #1	54575.3	44642.9	29138.8	714.286	28348.2	59689	0.65437	0.577827	0.522195
	bio #1 tech #2	58333.3	43661.4	30654.2	622.49	24035.4	56074.8	0.676024	0.560382	0.488486
	bio #2 tech #1	52409.6	40313.8	30778.9	-160.643	21569	54497.5	0.647185	0.588353	0.51978
	bio #2 tech #2	50245.9	44698.8	27462.3	61.4754	17429.7	54371.9	0.678169	0.625391	0.523342
	bio #3 tech #1	52200.8	42429.7	26116.1	250.965	16867.5	53705.4	0.689088	0.622319	0.483643
	bio #3 tech #2	48301.2	45534.2	28284.3	926.641	11260.7	53627.5	0.667724	0.632778	0.528944
	mean	52677.7	43546.8	28739.1	402.536	19918.4	55327.7	0.66876	0.601175	0.511065
	std	3491.54	1907.43	1827.86	418.741	6019.87	2311.05	0.0156723	0.0296843	0.0196571
circuit	repeat	GFP/OD (AU)			RFP/OD (AU)			growth rate (hr^-1)
		AHL = 0	AHL = 6 nM	AHL = 1000 nM	AHL = 0	AHL = 6 nM	AHL = 1000 nM	AHL = 0	AHL = 6 nM	AHL = 1000 nM
pHH290498 (regulated TX device)	bio #1 tech #1	50812	42303.9	44212	64.1026	16421.6	54157.6	0.575834	0.547362	0.482438
	bio #1 tech #2	50294.1	44017.1	43994.6	857.843	12884.6	55869.6	0.64068	0.546824	0.482967
	bio #2 tech #1	45334.8	43277.5	42744.6	758.929	15693.8	52717.4	0.629757	0.571078	0.453978
	bio #2 tech #2	43410	44602.5	41340.8	62.7615	16548.1	53463.7	0.584997	0.545263	0.457014
	bio #3 tech #1	45267.9	39138.8	39942.5	1294.64	18564.6	51724.1	0.642789	0.556207	0.46602
	bio #3 tech #2	43785	39519.7	38711.3	537.383	18340.6	51340.2	0.628452	0.533659	0.456286
	mean	46484	42143.2	41824.3	595.944	16408.9	53212.1	0.617085	0.550066	0.46645
	std	3249.04	2314.38	2223.66	480.396	2065.43	1672.25	0.0291152	0.0125639	0.0132399

## Sheet: Fig6b
The Cq values were used to calculate relative RNA amount in the Figure 6C and to calculate PCR efficiency in the Supplementary Table 5. Data displayed in Figure6b are in step 7, highlighted in bold.
Step 1	Cq values		pHH2904	43#1	43#2	43#3	43#1	43#2	43#3	98#1	98#2	98#3	98#1	98#2	98#3
			AHL (nM)	0	0	0	1000	1000	1000	0	0	0	1000	1000	1000
	cDNA by	target gene	dilution fold
	random + dT primer	cysG	1	18.87	18.55	18.55	18.55	19.19	20.17	18.75	21.96	22.24	20.45	20.83	na
	random + dT primer	cysG	2	19.84	19.59	19.48	19.46	20.08	21.2	19.76	23.03	23.08	21.57	21.74	na
	random + dT primer	cysG	4	20.84	20.6	20.61	20.5	21.18	22.08	20.74	23.99	24.08	22.26	22.79	na
	RTp4	mRFP1	60	21.05	21	20.86	17.64	18.23	17.68	22.94	23.77	23.82	18.19	19.06	na
	RTp4	mRFP1	180	22.78	22.46	22.35	19.18	19.77	19.25	24.45	25.64	25.49	19.87	20.62	na
	RTp4	mRFP1	540	24.32	24.14	24.01	20.9	21.6	21.05	26.09	27.2	26.97	21.71	22.3	na
Step 2	Cq w/o dilution		pHH2904	43#1	43#2	43#3	43#1	43#2	43#3	98#1	98#2	98#3	98#1	98#2
			AHL (nM)	0	0	0	1000	1000	1000	0	0	0	1000	1000
	cDNA by	target gene	dilution fold
	random + dT primer	cysG	1	18.87	18.55	18.55	18.55	19.19	20.17	18.75	21.96	22.24	20.45	20.83
	random + dT primer	cysG	1	18.84	18.59	18.48	18.46	19.08	20.2	18.76	22.03	22.08	20.57	20.74
	random + dT primer	cysG	1	18.84	18.6	18.61	18.5	19.18	20.08	18.74	21.99	22.08	20.26	20.79
	RTp4	mRFP1	1	15.1431	15.0931	14.9531	11.7331	12.3231	11.7731	17.0331	17.8631	17.9131	12.2831	13.1531
	RTp4	mRFP1	1	15.2881	14.9681	14.8581	11.6881	12.2781	11.7581	16.9581	18.1481	17.9981	12.3781	13.1281
	RTp4	mRFP1	1	15.2432	15.0632	14.9332	11.8232	12.5232	11.9732	17.0132	18.1232	17.8932	12.6332	13.2232
Step 3	Cq w/o dilution		pHH2904	43#1	43#2	43#3	43#1	43#2	43#3	98#1	98#2	98#3	98#1	98#2			Cq w/o dilution		pHH2904	43#1	43#2	43#3	43#1	43#2	43#3	98#1	98#2	98#3	98#1	98#2
	Mean values		AHL (nM)	0	0	0	1000	1000	1000	0	0	0	1000	1000			standard deviations		AHL (nM)	0	0	0	1000	1000	1000	0	0	0	1000	1000
	cDNA by	target gene	dilution fold														cDNA by	target gene	dilution fold
	random + dT primer	cysG	1	18.85	18.58	18.5467	18.5033	19.15	20.15	18.75	21.9933	22.1333	20.4267	20.7867			random + dT primer	cysG	1	0.0173205	0.0264575	0.0650641	0.0450925	0.0608276	0.06245	0.01	0.0351188	0.092376	0.156312	0.0450925
	RTp4	mRFP1	1	15.2248	15.0415	14.9148	11.7481	12.3748	11.8348	17.0015	18.0448	17.9348	12.4315	13.1681			RTp4	mRFP1	1	0.0742434	0.0652473	0.0500758	0.0687632	0.130445	0.120066	0.0388276	0.157855	0.0557457	0.181029	0.0492709
Step 4	∆Cq to cysG																∆Cq to cysG
	Cq w/o dilution		pHH2904	43#1	43#2	43#3	43#1	43#2	43#3	98#1	98#2	98#3	98#1	98#2			Cq w/o dilution		pHH2904	43#1	43#2	43#3	43#1	43#2	43#3	98#1	98#2	98#3	98#1	98#2
	Mean values		AHL (nM)	0	0	0	1000	1000	1000	0	0	0	1000	1000			standard deviations		AHL (nM)	0	0	0	1000	1000	1000	0	0	0	1000	1000
	cDNA by	target gene	dilution fold														cDNA by	target gene	dilution fold
	random + dT primer	cysG	1	0	0	0	0	0	0	0	0	0	0	0			random + dT primer	cysG	1	0.0244949	0.0374166	0.0920145	0.0637704	0.0860233	0.0883176	0.0141421	0.0496655	0.130639	0.221058	0.0637704
	RTp4	mRFP1	1	-3.62519	-3.53852	-3.63185	-6.75519	-6.77519	-8.31519	-1.74852	-3.94852	-4.19852	-7.99519	-7.61852			RTp4	mRFP1	1	0.076237	0.0704075	0.0821031	0.0822296	0.14393	0.135336	0.0400947	0.161714	0.107893	0.239175	0.0667904
Step 5	∆Cq to cysG																∆Cq to cysG
	Cq w/o dilution		pHH2904	43	43	98	98										Cq w/o dilution		pHH2904	43	43	98	98
	Mean values		AHL (nM)	0	1000	0	1000										standard deviations		AHL (nM)	0	1000	0	1000
	cDNA by	target gene	dilution fold														cDNA by	target gene	dilution fold
	random + dT primer	cysG	1	0	0	0	0										random + dT primer	cysG	1	0.0341022	0.0462681	0.0468251	0.115036
	RTp4	mRFP1	1	-3.59852	-7.28185	-3.29852	-7.80685										RTp4	mRFP1	1	0.0441087	0.0713313	0.0661647	0.124163
Step 6	∆∆Cq to pHH290443, AHL=0																∆∆Cq to pHH290443, AHL=0
	Cq w/o dilution		pHH2904	43	43	98	98										Cq w/o dilution		pHH2904	43	43	98	98
	Mean values		AHL (nM)	0	1000	0	1000										standard deviations		AHL (nM)	0	1000	0	1000
	cDNA by	target gene	dilution fold														cDNA by	target gene	dilution fold
	random + dT primer	cysG	1	0	0	0	0										random + dT primer	cysG	1	0.0482279	0.0574779	0.0579272	0.119985
	RTp4	mRFP1	1	0	-3.68333	0.3	-4.20833										RTp4	mRFP1	1	0.0623791	0.0838673	0.0795195	0.131765
Step 7	power(2,-∆∆Cq)																power(2,-∆∆Cq)
	Cq w/o dilution		pHH2904	43	43	98	98										Cq w/o dilution		pHH2904	43	43	98	98
	Mean values		AHL (nM)	0	1000	0	1000										standard deviations		AHL (nM)	0	1000	0	1000
	cDNA by	target gene	dilution fold														cDNA by	target gene	dilution fold
	random + dT primer	cysG	1	1	1	1	1										random + dT primer	cysG	1	0.033429	0.0398406	0.040152	0.083167
	RTp4	mRFP1	1	1	12.8468	0.812252	18.4856										RTp4	mRFP1	1	0.0432379	0.746814	0.0447703	1.68834

## Sheet: Fig6c GFP per OD
Note: - GFP per OD = (GFP-GFP_background)/(OD-OD_background). - Background was measured from medium without cells in same experimental conditions. - Normalized GFP per OD = (mean GFP per OD @ x AHL)/(mean GFP per OD @ 0 AHL), where x = 0 or 1000 nM. - 'NA' indicate that the microplate was taken out of the plate reader for dilution/induction. An estimated time of 6 min was allocated to each diluti…
pHH290443 (unregulated device)																pHH290498 (regulated device)
	AHL = 0							AHL = 1000 nM									AHL = 0							AHL = 1000 nM
time (hr)	bio #1	bio #2	bio #3	mean GFP/OD	std GFP/OD	normalized GFP/OD	std. normalized GFP/OD	bio #1	bio #2	bio #3	mean GFP/OD	std GFP/OD	normalized GFP/OD	std. normalized GFP/OD		time (hr)	bio #1	bio #2	bio #3	mean GFP/OD	std GFP/OD	normalized GFP/OD	std. normalized GFP/OD	bio #1	bio #2	bio #3	mean GFP/OD	std GFP/OD	normalized GFP/OD	std. normalized GFP/OD
0.133333	46000	41597.2	49470.6	45689.3	3945.87	1	0.122136	55193.5	43611.1	34527	44443.9	10358.4	0.972743	0.241778		0.133333	33722.2	30285.7	29475	31161	2254.84	1	0.102334	32097.2	34095.2	39355.3	35182.6	3749.2	1.12906	0.145434
0.166667	42957.7	43319.4	43833.3	43370.2	439.992	1	0.0143473	51387.1	46111.1	44256.8	47251.7	3699.47	1.0895	0.086013		0.166667	33888.9	32761.9	31025	32558.6	1442.73	1	0.0626663	32430.6	34809.5	36637.5	34625.9	2109.48	1.06349	0.0801159
0.2	43408.5	39565.8	44166.7	42380.3	2466.75	1	0.0823143	47666.7	41315.8	37229.7	42070.7	5259.26	0.992695	0.136889		0.2	33684.2	32714.3	29825	32074.5	2007.58	1	0.0885172	30986.8	33000	35037.5	33008.1	2025.34	1.02911	0.0902015
0.233333	44666.7	38934.2	40210.5	41270.5	3009.63	1	0.103131	43606.1	41894.7	38397.4	41299.4	2654.85	1.0007	0.0972809		0.233333	35368.4	36045.5	26261.9	32558.6	5463.59	1	0.237316	28039.5	30181.8	37287.5	31836.3	4840.91	0.977814	0.221428
0.266667	44453.3	41887.5	45000	43780.3	1661.83	1	0.0536812	40600	42350	38038.5	40329.5	2168.46	0.921179	0.0606294		0.266667	38850	32136.4	31071.4	34019.3	4217.29	1	0.175317	29565.8	35090.9	35511.9	33389.5	3318.14	0.981489	0.155942
0.3	47760	39487.5	43000	43415.8	4151.9	1	0.135243	45057.1	43450	39730.8	42746	2732.09	0.984571	0.113249		0.3	35350	31909.1	32295.5	33184.8	1885	1	0.0803317	32287.5	33260.9	37702.4	34416.9	2886.62	1.03713	0.105058
0.333333	43063.3	44287.5	42750	43366.9	812.48	1	0.0264953	53171.4	43750	39646.3	45522.6	6934.59	1.04971	0.16111		0.333333	35650	31869.6	29931.8	32483.8	2908.15	1	0.126609	30787.5	32583.3	40125	34498.6	4954.64	1.06203	0.179734
0.366667	44734.2	39464.3	41900	42032.8	2637.46	1	0.0887384	44513.5	45476.2	39939	43309.6	2958.4	1.03038	0.0955713		0.366667	32714.3	33652.2	27021.7	31129.4	3588.11	1	0.163009	36131	30458.3	37261.4	34616.9	3645.49	1.11203	0.17362
0.4	40843.4	45988.1	44904.8	43912.1	2712.21	1	0.0873484	47594.6	43904.8	42546.5	44682	2612.24	1.01753	0.0865369		0.4	35619	34958.3	29979.2	33518.8	3083.2	1	0.130085	33607.1	35041.7	35488.6	34712.5	982.994	1.03561	0.0996719
0.433333	39734.9	39761.4	39714.3	39736.9	23.5978	1	0.000839834	51871.8	41363.6	39244.2	44159.9	6762.27	1.11131	0.170178		0.433333	35909.1	32240	29604.2	32584.4	3166.54	1	0.137433	31715.9	33880	38293.5	34629.8	3352.28	1.06277	0.145777
0.466667	44436.8	43989.1	39863.6	42763.2	2521.04	1	0.0833727	44487.2	42454.5	40788.9	42576.9	1852.18	0.995643	0.0729469		0.466667	35363.6	36360	33229.2	34984.3	1599.52	1	0.0646595	29306.8	35120	37206.5	33877.8	4093.73	0.968372	0.125112
0.5	42000	44206.5	42136.4	42781	1236.45	1	0.0408735	45780.5	44304.3	42566.7	44217.2	1608.68	1.03357	0.0480241		0.5	36272.7	34846.2	28580	33233	4092.23	1	0.174143	32250	35000	39156.2	35468.8	3476.9	1.06728	0.167981
0.533333	45218.4	44163	43478.3	44286.6	876.616	1	0.0279932	44658.5	43956.5	41100	43238.4	1884.84	0.976331	0.0467423		0.533333	34782.6	33576.9	28900	32419.8	3107.31	1	0.135547	35597.8	32963	37670	35410.3	2359.12	1.09224	0.127493
0.566667	45780.2	43781.2	43869.6	44477	1129.47	1	0.0359134	46951.2	43708.3	38755.3	43138.3	4127.58	0.969901	0.0960154		0.566667	37087	35222.2	31780	34696.4	2692.27	1	0.109736	36156.2	32259.3	38030	35481.8	2943.89	1.02264	0.116171
0.6	47054.9	42156.2	41666.7	43626	2979.67	1	0.0965912	47139.5	43666.7	40316.3	43707.5	3411.79	1.00187	0.103916		0.6	37166.7	34259.3	32750	34725.3	2244.91	1	0.0914258	33031.2	33964.3	36875	34623.5	2004.88	0.997069	0.0865346
0.633333	51936.8	41710	44916.7	46187.8	5230.58	1	0.160154	44720.9	47600	41500	44607	3051.6	0.965773	0.127777		0.633333	30280	35500	31944.4	32574.8	2666.48	1	0.115764	34870	32928.6	38451.9	35416.8	2801.99	1.08725	0.123773
0.666667	44262.6	41528.8	43320	43037.2	1388.66	1	0.0456319	48200	41076.9	42421.6	43899.5	3784.54	1.02004	0.0938942		0.666667	34680	33931	31981.5	33530.8	1393.06	1	0.0587544	37030	34551.7	34472.2	35351.3	1454.33	1.05429	0.0616421
0.7	45959.6	44298.1	46880	45712.6	1308.57	1	0.0404833	47488.9	46307.7	41323.5	45040	3272.33	0.985288	0.0769409		0.7	36500	33448.3	33946.4	34631.6	1637.17	1	0.0668553	33390	34233.3	39398.1	35673.8	3252.8	1.0301	0.105799
0.733333	40796.1	42916.7	47615.4	43776.1	3489.92	1	0.112744	47808.5	42777.8	42632.1	44406.1	2947.46	1.01439	0.105229		0.733333	37307.7	35551.7	28948.3	33935.9	4407.74	1	0.183684	31759.6	33100	35383.9	33414.5	1832.51	0.984636	0.138822
0.766667	42543.7	46991.1	45370.4	44968.4	2250.78	1	0.0707849	49723.4	44777.8	42754.5	45751.9	3585.1	1.01742	0.0946011		0.766667	34703.7	33500	33120.7	33774.8	826.51	1	0.0346075	34287	35032.3	37776.8	35698.7	1837.85	1.05696	0.0602493
0.8	46373.8	43348.2	44370.4	44697.5	1539.1	1	0.0486967	48469.4	49000	41118.2	46195.9	4405.39	1.03352	0.104788		0.8	33444.4	36645.2	30716.7	33602.1	2967.39	1	0.124889	34657.4	35656.2	40887.9	37067.2	3346.33	1.10312	0.139311
0.833333	47153.2	44784.5	46678.6	46205.4	1253.22	1	0.0383575	46137.3	40827.6	43710.5	43558.5	2658.1	0.942713	0.0629542		0.833333	36857.1	35531.2	27758.1	33382.2	4915.51	1	0.208243	32455.4	36343.8	39158.3	35985.8	3365.79	1.078	0.188049
0.866667	47045	49750	45928.6	47574.5	1964.97	1	0.0584112	47509.8	46000	41957.6	45155.8	2870.74	0.949159	0.0719586		0.866667	37857.1	34937.5	31274.2	34689.6	3298.47	1	0.134471	37705.4	33000	39058.3	36587.9	3180	1.05472	0.135872
0.9	50139.1	43058.3	47724.1	46973.9	3599.53	1	0.108369	46811.3	49333.3	40025.4	45390	4813.97	0.966283	0.126432		0.9	36482.8	36787.9	32953.1	35407.9	2131.38	1	0.0851287	33267.2	35515.2	39185.5	35989.3	2987.47	1.01642	0.104222
0.933333	45159.7	46250	47133.3	46181	988.642	1	0.0302755	45581.8	46258.1	44319.7	45386.5	983.843	0.982796	0.0299421		0.933333	40733.3	38617.6	34546.9	37966	3144.3	1	0.117124	32784.5	36705.9	38398.4	35962.9	2879.77	0.947242	0.109123
0.966667	43378.2	43648.4	44000	43675.5	311.808	1	0.0100964	46927.3	47781.2	40563.5	45090.7	3943.84	1.0324	0.0905988		0.966667	35833.3	38514.3	34863.6	36403.8	1890.99	1	0.0734612	33225	36028.6	38648.4	35967.3	2712.24	0.988012	0.0904702
1	51138.2	46585.9	45806.5	47843.5	2879.77	1	0.0851235	51175.4	47593.8	47452.4	48740.5	2109.88	1.01875	0.0755309		1	39000	37514.3	33514.7	36676.3	2837.03	1	0.109394	34411.3	33916.7	40083.3	36137.1	3426.48	0.985297	0.12057
1.03333	50910.6	46598.5	45312.5	47607.2	2932.18	1	0.0871031	49644.1	46909.1	44084.6	46879.3	2779.85	0.98471	0.0841897		1.03333	37437.5	38222.2	35750	37136.6	1263.28	1	0.0481077	35867.2	32648.6	39316.2	35944	3334.43	0.967887	0.0956346
1.06667	48771.7	48316.2	46606.1	47898	1141.76	1	0.0337112	49067.8	47882.4	43753.7	46901.3	2789.57	0.979192	0.0627431		1.06667	40062.5	39111.1	35014.3	38062.6	2682.46	1	0.0996666	37117.2	35918.9	39963.2	37666.4	2077.35	0.989591	0.088558
1.1	49175.6	40312.5	44470.6	44652.9	4434.35	1	0.140441	49721.3	45171.4	44775.4	46556	2748.35	1.04262	0.120452		1.1	37666.7	35351.4	34402.8	35806.9	1678.96	1	0.0663114	36356.1	34921.1	40078.6	37118.6	2661.96	1.03663	0.0888222
1.13333	48192.6	48192.9	48558.8	48314.8	211.367	1	0.0061869	47127	44861.1	48485.5	46824.5	1831.03	0.969156	0.0381344		1.13333	37264.7	38342.1	37291.7	37632.8	614.402	1	0.0230888	33345.6	37564.1	38215.3	36375	2643.66	0.966576	0.0719995
1.16667	51007.2	48881.9	48914.3	49601.1	1217.78	1	0.0347211	48753.8	45459.5	44809.9	46341.1	2114.63	0.934274	0.0484117		1.16667	38705.9	37128.2	32776.3	36203.5	3071.04	1	0.119964	35022.1	34175	41243.1	36813.4	3859.53	1.01685	0.137132
1.2	53136.7	49641.9	49194.4	50657.7	2158.52	1	0.0602594	47953.8	48918.9	44760.3	47211	2176.56	0.931962	0.0585067		1.2	36942.9	39725	33776.3	36814.7	2976.41	1	0.114337	37450	36414.6	40560.8	38141.8	2157.93	1.03605	0.102235
1.23333	49021	40372.2	50243.2	46545.5	5381.02	1	0.163494	50552.2	45666.7	46900	47706.3	2540.63	1.02494	0.130459		1.23333	34666.7	38390.2	34910.3	35989.1	2083.05	1	0.081855	35854.2	38536.6	39782.9	38057.9	2007.63	1.05748	0.0828147
1.26667	48204.1	49506.4	48578.9	48763.1	670.419	1	0.0194433	51231.9	49974.4	46279.2	49161.8	2574.37	1.00818	0.0545826		1.26667	38891.9	36512.2	34487.5	36630.5	2204.58	1	0.0851133	35604.2	38738.1	40967.9	38436.7	2694.56	1.04931	0.09695
1.3	51088.4	48506.4	48552.6	49382.5	1477.57	1	0.0423146	48746.5	47850	48097.4	48231.3	462.994	0.976688	0.0306906		1.3	41243.2	38690.5	33865.9	37933.2	3746.54	1	0.139677	39074.3	38907	40643.8	39541.7	958.078	1.0424	0.106008
1.33333	51880.8	51798.8	49250	50976.5	1495.78	1	0.0414965	49109.6	47926.8	48069.6	48368.7	645.606	0.948842	0.0305866		1.33333	36394.7	37325.6	35440.5	36386.9	942.577	1	0.0366342	41677.6	40954.5	42043.8	41558.6	554.266	1.14213	0.0332771
1.36667	53277.4	47993.9	51100	50790.4	2655.33	1	0.0739351	53849.3	48428.6	45796.3	49358.1	4106.18	0.971798	0.0954842		1.36667	37743.6	39727.3	34250	37240.3	2773.11	1	0.10531	38044.9	39222.2	41530.5	39599.2	1773.12	1.06334	0.0923948
1.4	52339.6	45875	49951.2	49388.6	3268.83	1	0.0936009	51453.3	46976.7	45969.9	48133.3	2918.96	0.974583	0.0874857		1.4	37800	38466.7	35081.4	37116	1793.29	1	0.0683288	37668.8	37934.8	41041.7	38881.7	1875.28	1.04757	0.0715162
1.43333	51766.9	48877.9	50166.7	50270.5	1447.28	1	0.0407149	50818.2	49181.8	48652.9	49551	1128.84	0.985687	0.0361875		1.43333	36463.4	39587	36784.1	37611.5	1718.3	1	0.0646092	38628	36404.3	38645.3	37892.6	1288.93	1.00747	0.0573837
1.46667	53521	50903.4	51302.3	51908.9	1410.26	1	0.0384214	50696.2	46600	47235.6	48177.3	2204.48	0.928112	0.0493898		1.46667	36512.2	36872.3	34455.6	35946.7	1303.86	1	0.0512964	37701.2	37520.8	38471.6	37897.9	504.967	1.05428	0.0407395
1.5	52456.1	49816.7	49704.5	50659.1	1557.28	1	0.0434734	49123.5	48173.9	44443.8	47247.1	2473.67	0.932647	0.0566242		1.5	39571.4	39895.8	36402.2	38623.1	1930.24	1	0.0706773	38089.3	36122.4	39950	38053.9	1914.02	0.985262	0.0698598
1.53333	52994.3	43559.1	52311.1	49621.5	5261.3	1	0.149947	52951.8	50574.5	50763.7	51430	1321.31	1.03645	0.113073		1.53333	38488.4	38408.2	36606.4	37834.3	1064.17	1	0.0397777	37040.7	39800	40733.7	39191.5	1920.23	1.03587	0.0585222
1.56667	51541.9	53271.3	51934.8	52249.3	906.58	1	0.0245381	50435.3	46354.2	46833.3	47874.3	2230.82	0.916266	0.0455595		1.56667	37909.1	37720	35308.5	36979.2	1449.95	1	0.055451	36448.9	37882.4	40505.3	38278.8	2057.09	1.03515	0.0688613
1.6	51072.6	50869.8	52085.1	51342.5	651.057	1	0.0179332	51551.7	48326.5	45826.3	48568.2	2870.34	0.945965	0.0571782		1.6	40911.1	40420	38260.4	39863.8	1410.15	1	0.0500267	38794.4	38615.4	41590.4	39666.8	1668.35	0.995056	0.0546857
1.63333	54459	52974.5	49520.8	52318.1	2533.68	1	0.068488	50752.8	50140	47603.1	49498.6	1669.94	0.946109	0.0558404		1.63333	39533.3	41529.4	37438.8	39500.5	2045.52	1	0.0732344	41238.9	37903.8	41932.3	40358.3	2153.74	1.02172	0.0759756
1.66667	53422.5	55795	54510.2	54575.9	1187.63	1	0.0307749	52955.1	51784.3	49166.7	51302	1939.7	0.940012	0.0410076		1.66667	40934.8	40653.8	36810	39466.2	2304.63	1	0.082583	40233.7	38277.8	40525.5	39679	1222.23	1.00539	0.0663772
1.7	50430.8	51975.5	52260	51555.4	984.31	1	0.0270005	51623.7	51673.1	49678.2	50991.7	1137.73	0.989065	0.0290446		1.7	41127.7	39943.4	35754.9	38942	2822.9	1	0.102516	37420.2	38074.1	41035	38843.1	1926.19	0.997461	0.0876055
1.73333	55435.9	50879.8	51588.2	52634.6	2451.68	1	0.0658729	54871	50415.1	48189.3	51158.5	3402.29	0.971954	0.0789171		1.73333	42729.2	41388.9	38625	40914.4	2092.83	1	0.0723391	38265.6	39017.9	40563.7	39282.4	1171.67	0.960113	0.0568506
1.76667	54562.8	52106.5	52673.1	53114.1	1286.19	1	0.034246	55084.2	51814.8	48128.6	51675.9	3479.9	0.972921	0.0696247		1.76667	42367.3	39745.5	37009.4	39707.4	2679.16	1	0.0954206	39076.5	39403.5	40822.1	39767.4	927.939	1.00151	0.0715013
1.8	52758.6	51977.3	51547.2	52094.4	614.153	1	0.0166725	53363.6	51000	49408.3	51257.3	1990.2	0.983932	0.039926		1.8	41260	41821.4	34194.4	39092	4250.65	1	0.153774	38675	38206.9	41278.3	39386.7	1654.78	1.00754	0.117448
1.83333	57401	52459.8	53129.6	54330.1	2680.42	1	0.0697713	55020.2	50625	49701.8	51782.3	2841.8	0.953105	0.0703351		1.83333	41156.9	40431	35863.6	39150.5	2869.56	1	0.103656	39328.4	39440.7	42699.1	40489.4	1914.46	1.0342	0.0902063
1.86667	55693	53574.6	50581.8	53283.1	2568.03	1	0.0681595	53990.3	50175.4	49553.1	51239.6	2402.4	0.961648	0.0646604		1.86667	40076.9	41448.3	38455.4	39993.5	1498.2	1	0.052978	39129.8	39416.7	41977.3	40174.6	1567.75	1.00453	0.0543389
1.9	55662.1	51581.9	52964.9	53403	2075.08	1	0.054952	50714.3	51203.4	49126.1	50347.9	1086.03	0.942793	0.0419002		1.9	39679.2	39216.7	38886	39260.6	398.463	1	0.0143531	41372.6	39508.2	38638.4	39839.7	1396.95	1.01475	0.037042
1.93333	55165.9	54216.1	53051.7	54144.6	1058.91	1	0.0276579	53392.5	52300	50525.6	52072.7	1446.89	0.961735	0.0326783		1.93333	42301.9	41344.3	39456.9	41034.3	1447.59	1	0.0498901	41569.4	39838.7	40346.5	40584.9	889.653	0.989047	0.0410786
1.96667	55744.5	52553.3	52525.4	53607.7	1850.54	1	0.0488187	52761.5	53819.7	50214.3	52265.1	1853.23	0.974955	0.0482472		1.96667	42272.7	42209.7	39059.3	41180.6	1837.33	1	0.0630971	39068.2	39015.6	41202.6	39762.1	1247.75	0.965555	0.0526679
2	53792.2	52125	53283.3	53066.8	854.427	1	0.0227702	54531.5	50111.1	51101.6	51914.8	2319.68	0.97829	0.0464638		2	39410.7	41650.8	37041	39367.5	2305.21	1	0.0828109	40120.5	38984.6	41402.5	40169.2	1209.7	1.02037	0.0671873
2.03333	54451.9	51377	51770.5	52533.1	1673.31	1	0.0450461	53730.4	52203.1	50748	52227.2	1491.36	0.994176	0.0425291		2.03333	41421.1	39203.1	37637.1	39420.4	1901.31	1	0.0682099	41627.2	39454.5	39422.1	40168	1263.84	1.01896	0.0586791
2.06667	NaN	NaN	NaN	NaN	NaN	NaN	NaN	NaN	NaN	NaN	NaN	NaN	NaN	NaN		2.06667	NaN	NaN	NaN	NaN	NaN	NaN	NaN	NaN	NaN	NaN	NaN	NaN	NaN	NaN
2.1	NaN	NaN	NaN	NaN	NaN	NaN	NaN	NaN	NaN	NaN	NaN	NaN	NaN	NaN		2.1	NaN	NaN	NaN	NaN	NaN	NaN	NaN	NaN	NaN	NaN	NaN	NaN	NaN	NaN
2.13333	NaN	NaN	NaN	NaN	NaN	NaN	NaN	NaN	NaN	NaN	NaN	NaN	NaN	NaN		2.13333	NaN	NaN	NaN	NaN	NaN	NaN	NaN	NaN	NaN	NaN	NaN	NaN	NaN	NaN
2.16667	51023.5	50912.5	45489.1	49141.7	3163.72	1	0.0910464	53534.9	46425	53828.9	51262.9	4192.36	1.04317	0.108574		2.16667	36674.7	34916.7	31850	34480.5	2441.75	1	0.100148	36154.8	41097.6	39181.8	38811.4	2492.13	1.12561	0.107599
2.2	53359.6	54583.3	48097.8	52013.6	3445.9	1	0.0936916	54888.9	46976.2	49828.9	50564.7	4007.33	0.972144	0.100418		2.2	36551.7	34678.6	37250	36160.1	1329.7	1	0.0520041	32440.5	42609.8	38652.2	37900.8	5126.11	1.04814	0.146908
2.23333	52914	51154.8	51260.4	51776.4	986.6	1	0.0269479	54711.1	47595.2	45337.5	49214.6	4892.13	0.950522	0.0962061		2.23333	38725.3	31193.2	31666.7	33861.7	4218.62	1	0.176188	35784.1	39186	35826.1	36932.1	1952.11	1.09067	0.147604
2.26667	49301.1	52147.7	51802.1	51083.6	1553.38	1	0.0430042	51106.4	50022.7	55537.5	52222.2	2921.81	1.02229	0.0650985		2.26667	35912.1	35420.5	33809.5	35047.4	1099.82	1	0.0443792	37420.5	44907	33916.7	38748	5614.14	1.10559	0.163901
2.3	51350.5	50011.4	49450	50270.6	976.423	1	0.0274687	53319.1	50340.9	47226.2	50295.4	3046.73	1.00049	0.0636459		2.3	37362.6	39738.6	32636.4	36579.2	3615.37	1	0.139776	34010.9	46348.8	36833.3	39064.3	6464.47	1.06794	0.205847
2.33333	48340.2	49228.3	47490	48352.8	869.199	1	0.0254222	50408.2	55704.5	50083.3	52065.3	3155.82	1.07678	0.0680763		2.33333	37052.6	33532.6	35318.2	35301.1	1760.07	1	0.070511	35793.5	41755.6	37240	38263	3109.9	1.0839	0.103351
2.36667	55391.8	51750	49548.1	52229.9	2951.25	1	0.0799101	54081.6	48065.2	49215.9	50454.3	3193.66	0.966002	0.0819649		2.36667	39326.3	40141.3	35590.9	38352.8	2426.37	1	0.0894693	35593.8	44200	33440	37744.6	5693.33	0.98414	0.160974
2.4	53158.4	49271.7	48278.8	50236.3	2578.83	1	0.0725973	53019.6	46673.9	54443.2	51378.9	4136.34	1.02274	0.0976519		2.4	38464.6	33097.8	33000	34854.2	3127.16	1	0.126885	35510.4	44600	36500	38870.1	4986.81	1.11522	0.174593
2.43333	53838.1	54010.4	48157.4	52002	3330.61	1	0.0905771	53921.6	49854.2	47902.2	50559.3	3071.02	0.972257	0.0858211		2.43333	41697	39760.4	36260.9	39239.4	2755.25	1	0.0993008	34050	41808.5	39192.3	38350.3	3947.2	0.97734	0.121772
2.46667	55514.3	56260.4	47937.5	53237.4	4604.99	1	0.122328	52188.7	50145.8	49771.7	50702.1	1300.95	0.952377	0.0859277		2.46667	36466	38810	33333.3	36203.1	2747.78	1	0.107337	34855.8	44714.3	35555.6	38375.2	5500.95	1.06	0.171932
2.5	52009.2	51250	50544.6	51267.9	732.431	1	0.0202039	53434	48940	52364.6	51579.5	2347.59	1.00608	0.0479934		2.5	40194.2	33530	35541.7	36421.9	3418.18	1	0.132723	35817.3	48102	38444.4	40787.9	6468.97	1.11987	0.206378
2.53333	49070.8	57450	47974.1	51498.3	5183.4	1	0.142343	54290.9	44375	49072.9	49246.3	4960.23	0.95627	0.136167		2.53333	37644.9	35855.8	32166.7	35222.4	2793.47	1	0.112161	34675.9	42372.5	35250	37432.8	4287.55	1.06276	0.14806
2.56667	52787.6	54817.3	52974.1	53526.4	1121.88	1	0.0296412	53963.6	48519.2	55531.2	52671.4	3680.29	0.984027	0.0717834		2.56667	38841.1	36548.1	36160	37183.1	1448.97	1	0.0551098	34750	46137.3	35285.7	38724.3	6425.37	1.04145	0.177505
2.6	51871.8	54972.2	48808.3	51884.1	3081.96	1	0.0840055	53508.8	52826.9	52110	52815.2	699.459	1.01795	0.0619515		2.6	39279.3	41898.1	36230.8	39136.1	2836.4	1	0.102496	35638.9	45452.8	38069	39720.2	5111.1	1.01493	0.149889
2.63333	58572.6	60157.4	49717.7	56149.3	5625.94	1	0.141699	50949.2	47537	50375	49620.4	1826.94	0.883723	0.0943345		2.63333	40864.9	41009.3	37269.2	39714.5	2118.85	1	0.0754514	35830.4	45113.2	36633.3	39192.3	5143.35	0.986852	0.139802
2.66667	53033.1	53937.5	52782.3	53250.9	607.659	1	0.0161379	53836.1	50946.4	54105.8	52962.8	1751.39	0.994588	0.0347925		2.66667	38678.3	35794.6	35185.2	36552.7	1865.85	1	0.072189	31077.6	42527.3	34966.7	36190.5	5822.13	0.990091	0.167106
2.7	54856	54901.8	54070.3	54609.4	467.395	1	0.0121041	55541	50120.7	49953.7	51871.8	3178.71	0.94987	0.0587731		2.7	37848.7	39758.9	35000	37535.9	2394.84	1	0.0902287	35422.4	42854.5	33516.1	37264.4	4934.18	0.992766	0.145916
2.73333	NaN	NaN	NaN	NaN	NaN	NaN	NaN	NaN	NaN	NaN	NaN	NaN	NaN	NaN		2.73333	NaN	NaN	NaN	NaN	NaN	NaN	NaN	NaN	NaN	NaN	NaN	NaN	NaN	NaN
2.76667	NaN	NaN	NaN	NaN	NaN	NaN	NaN	NaN	NaN	NaN	NaN	NaN	NaN	NaN		2.76667	NaN	NaN	NaN	NaN	NaN	NaN	NaN	NaN	NaN	NaN	NaN	NaN	NaN	NaN
2.8	NaN	NaN	NaN	NaN	NaN	NaN	NaN	NaN	NaN	NaN	NaN	NaN	NaN	NaN		2.8	NaN	NaN	NaN	NaN	NaN	NaN	NaN	NaN	NaN	NaN	NaN	NaN	NaN	NaN
2.83333	52410.9	53575	57301.5	54429.1	2554.73	1	0.0663788	55569.2	51683.3	53812.5	53688.4	1945.92	0.98639	0.0584951		2.83333	40813	42108.3	39275.9	40732.4	1417.96	1	0.0492309	37201.6	42263.2	32837.8	37434.2	4716.96	0.919028	0.120142
2.86667	53270.7	53298.4	52550	53039.7	424.308	1	0.0113135	54268.7	48661.3	50887.9	51272.6	2823.41	0.966684	0.0537908		2.86667	39937	40879	34379.3	38398.5	3512.4	1	0.129362	39588.7	45983.1	32944.4	39505.4	6519.7	1.02883	0.194128
2.9	54372.3	56851.6	51578.6	54267.5	2638.06	1	0.0687479	53855.1	54140.6	50591.7	52862.5	1971.74	0.97411	0.0596866		2.9	42534.4	40943.5	38433.3	40637.1	2067.61	1	0.0719552	33445.3	45590.2	36352.9	38462.8	6341.37	0.946495	0.163311
2.93333	52262.4	54371.2	53479.2	53370.9	1058.56	1	0.0280495	55594.2	49171.9	55358.3	53374.8	3641.75	1.00007	0.0710593		2.93333	42931.3	40382.8	38806.5	40706.9	2081.43	1	0.0723117	36553	45984.1	38457.1	40331.4	4987.1	0.990777	0.132574
2.96667	53275.9	55795.5	54277	54449.4	1268.61	1	0.0329497	52929.6	50924.2	51088.7	51647.5	1113.34	0.948541	0.0301082		2.96667	41125.9	40695.3	37774.2	39865.1	1823.57	1	0.0646911	35977.9	43584.6	37542.9	39035.1	4016.91	0.97918	0.110269
3	58848.3	54066.2	53453.9	55456.1	2953.59	1	0.0753209	52739.7	50602.9	53273.4	52205.4	1413.17	0.941381	0.0562421		3	44575.5	37037.9	38281.2	39964.9	4041.05	1	0.142998	39435.7	44261.5	37250	40315.8	3587.65	1.00878	0.135879
3.03333	54932.9	54607.1	56532.9	55357.6	1030.75	1	0.0263324	55534.2	48671.4	50992.4	51732.7	3490.78	0.934518	0.0654155		3.03333	39625.9	39536.8	38515.2	39225.9	617.171	1	0.0222509	35807.1	42910.4	38162.2	38959.9	3618.22	0.993218	0.093555
3.06667	57575.2	53550	52544.9	54556.7	2661.96	1	0.069003	51402.6	48263.9	50639.7	50102.1	1636.97	0.918349	0.0539268		3.06667	41426.6	40772.1	41090.9	41096.5	327.293	1	0.0112628	36534.7	41666.7	38000	38733.8	2643.49	0.942508	0.0647605
3.1	57866.2	56868.1	53456.2	56063.5	2312.46	1	0.0583323	54779.2	48930.6	55051.5	52920.4	3458	0.943937	0.0729407		3.1	43188.8	40150	37500	40279.6	2846.62	1	0.0999446	38618.1	43695.7	37236.8	39850.2	3401.13	0.989339	0.109628
3.13333	56923.6	60304.1	54054.9	57094.2	3128.08	1	0.077482	54708.9	47851.4	54450	52336.7	3886.61	0.916674	0.0845953		3.13333	43700.7	41201.4	38628.6	41176.9	2536.14	1	0.0871034	33412.2	43591.5	36923.1	37975.6	5170.67	0.922255	0.137822
3.16667	59012.4	55848.7	56410.7	57090.6	1687.9	1	0.0418116	53679	50144.7	51326.4	51716.7	1799.18	0.905871	0.0413576		3.16667	44264.9	39682.4	38371.4	40772.9	3094.37	1	0.107329	37796.1	44561.6	39675	40677.6	3492.44	0.997661	0.114323
3.2	56393.9	58769.7	54773.3	56645.6	2010.09	1	0.050184	55518.1	46038.5	51209.5	50922	4746.34	0.898957	0.0896569		3.2	43329	39114.9	40861.1	41101.7	2117.36	1	0.0728534	36878.2	43109.6	36902.4	38963.4	3590.72	0.947976	0.100085
3.23333	59153.8	57724.4	53801.1	56893.1	2771.48	1	0.0688917	51670.6	47162.5	49967.1	49600.1	2276.35	0.871811	0.0583482		3.23333	41290.3	41796.1	41297.3	41461.2	289.991	1	0.00989139	35631.2	43727.3	40738.1	40032.2	4093.91	0.965534	0.0989714
3.26667	58084.7	57306.2	55761.1	57050.7	1182.71	1	0.0293178	51678.2	47890.2	52250	50606.1	2369.35	0.887038	0.0454196		3.26667	41383.6	40903.8	38473.7	40253.7	1560.12	1	0.0548108	37981.7	45467.5	37046.5	40165.3	4615.66	0.997802	0.12101
3.3	57745.8	58884.1	53396.7	56675.5	2896.02	1	0.0722638	55325.8	45750	52018.8	51031.5	4863.66	0.900415	0.0973716		3.3	44000	43156.2	39447.4	42201.2	2421.92	1	0.0811615	39958.3	44341.8	37931.8	40744	3276.4	0.965469	0.0953816
3.33333	57839.8	57910.7	56303.2	57351.2	908.319	1	0.0223981	52709.7	47174.4	51896.3	50593.5	2988.79	0.882169	0.0539542		3.33333	42395.2	41420.7	37512.8	40442.9	2583.9	1	0.090354	36625	41963	37266.7	38618.2	2914.35	0.954882	0.0944176
3.36667	59983.8	58750	55130.2	57954.7	2522.64	1	0.0615577	52000	47965.9	51994	50653.3	2327.37	0.874016	0.0553177		3.36667	42315.8	42640.2	40525	41827	1139.18	1	0.038517	34369.3	41072.3	34087	36509.5	3953.99	0.872869	0.0974755
3.4	56259.3	59255.7	55678.6	57064.5	1919.7	1	0.0475754	51628.9	45588.9	47924.4	48380.7	3045.73	0.847825	0.0605162		3.4	42240	43148.8	40658.5	42015.8	1260.19	1	0.0424167	37187.5	43564.7	38553.2	39768.5	3357.81	0.946513	0.0848102
3.43333	60005.2	59316.7	53205	57508.9	3743.19	1	0.0920496	50505.1	45989.1	47744.3	48079.5	2276.54	0.836035	0.067292		3.43333	44594.3	41796.5	40381	42257.2	2144.12	1	0.0717568	33309.8	42264.4	36791.7	37455.3	4514.03	0.886363	0.115904
3.46667	58137.1	60440.2	58671.6	59082.9	1205.43	1	0.0288533	52039.6	49393.6	48905.6	50112.9	1686.3	0.848179	0.0333776		3.46667	43508.4	39005.7	38907	40473.7	2628.59	1	0.0918471	34527.2	41827.6	38625	38326.6	3659.34	0.946951	0.109347
3.5	58619.5	59771.3	58947.1	59112.6	593.454	1	0.0141978	50873.8	47765.3	48277.2	48972.1	1666.69	0.828454	0.0293962		3.5	43125.7	41383.3	42744.2	42417.7	915.901	1	0.0305363	37750	41505.5	36100	38451.8	2770.25	0.906504	0.0681788
3.53333	58658.5	60692.7	55419.8	58257	2659.28	1	0.0645552	50990.5	45610	49654.3	48751.6	2801.52	0.836836	0.0614145		3.53333	43871.7	39853.3	38477.3	40734.1	2802.98	1	0.0973145	35901	40763.4	35740	37468.2	2854.93	0.919824	0.0944374
3.56667	58145.5	62658.2	56430.6	59078.1	3216.83	1	0.0770046	48803.7	45290	48161.5	47418.4	1871.01	0.802639	0.0539727		3.56667	44000	41244.6	39177.8	41474.1	2419.29	1	0.0824947	35719.4	42440.9	37673.1	38611.1	3457.52	0.930969	0.0994936
3.6	60502.3	61165	57111.6	59593	2174.32	1	0.0515992	51405.4	47336.5	50219.4	49653.8	2092.57	0.833215	0.046446		3.6	45907.7	44430.9	39043.5	43127.3	3612.99	1	0.118476	35505	44178.9	35132.1	38272	5118.96	0.887419	0.140054
3.63333	61036.2	60691.2	56337.7	59355	2618.76	1	0.0623954	49663.7	44518.9	48215	47465.9	2652.97	0.799694	0.0569444		3.63333	46432.2	42630.2	40170.2	43077.5	3154.85	1	0.103572	36671.6	43824.7	37148.1	39214.8	3999.42	0.910331	0.1143
3.66667	57497.8	59427.9	55038.8	57321.5	2199.85	1	0.0542739	51704.3	44842.6	50701	49082.6	3706.1	0.85627	0.0725265		3.66667	45044.3	43841.8	39875	42920.4	2705.05	1	0.0891306	35831.7	42434.3	38425.9	38897.3	3326.45	0.906267	0.0962761
3.7	59585.2	59891.5	57173.7	58883.5	1488.58	1	0.0357514	49470.1	45809.1	46552.9	47277.4	1935.04	0.802897	0.0386251		3.7	45217.4	42885	39693.9	42598.8	2772.86	1	0.0920547	37533	41693.1	33928.6	37718.2	3885.56	0.88543	0.107896
3.73333	57995.7	59150	58537.5	58561.1	577.507	1	0.0139464	47884.3	44236.8	48495.4	46872.2	2302.62	0.800398	0.0401044		3.73333	44734.3	42593.1	39940	42422.5	2401.7	1	0.0800641	36930.6	42902.9	36438.6	38757.4	3598.58	0.913604	0.0993523
3.76667	58485.2	62277.3	57709	59490.5	2444.42	1	0.0581089	46813	47025.9	48140.9	47326.6	713.204	0.795532	0.0348169		3.76667	44427.9	42812.5	40549	42596.5	1948.45	1	0.0646889	35840.9	40885.7	35603.4	37443.4	2983.53	0.879025	0.0807623
3.8	60069.4	62320.2	58826.6	60405.4	1770.85	1	0.0414593	50736	46483.1	47495.5	48238.2	2221.61	0.798574	0.0435973		3.8	45662.1	42551.9	42173.1	43462.4	1914.43	1	0.0622932	35950.9	42962.6	39542.4	39485.3	3506.21	0.908494	0.0900523
3.83333	58558.2	61694	56269.5	58840.6	2723.22	1	0.0654516	49860.5	46558.3	47644.7	48021.2	1682.94	0.816124	0.0473785		3.83333	43246.6	42449.1	40269.2	41988.3	1541.25	1	0.0519111	36625	41990.8	37833.3	38816.4	2814.75	0.924457	0.0751358
3.86667	58059.3	63512.7	57126.9	59566.3	3449.33	1	0.0818935	47587.8	45717.7	46826.3	46710.6	940.373	0.784178	0.0480757		3.86667	45215.9	43204.5	42584.9	43668.4	1375.45	1	0.0445444	35538.8	41036	38278.7	38284.5	2748.63	0.876709	0.0687341
3.9	61186.8	60654.2	59397.7	60412.9	918.602	1	0.0215037	48646.6	46134.9	48645.8	47809.1	1449.9	0.791373	0.0268476		3.9	45454.5	40683	43148.1	43095.2	2386.19	1	0.0783054	35254.2	40628.3	39241.9	38374.8	2790.04	0.890465	0.0813783
3.93333	61046	60987.9	59675.4	60569.8	775.098	1	0.0180974	46607.4	44039.1	45750	45465.5	1307.6	0.75063	0.0236288		3.93333	43591.5	42074.6	41267.9	42311.3	1179.77	1	0.0394326	37387.5	42373.9	37793.7	39185	2769.12	0.926112	0.0703565
3.96667	58888.5	62019.8	58800.7	59903	1833.75	1	0.0432919	49913.7	42638.5	47512.1	46688.1	3706.94	0.779394	0.0663225		3.96667	45656.9	44400.9	40824.6	43627.4	2507.29	1	0.0812756	38810.5	41717.9	38661.5	39730	1723.23	0.910665	0.0655687
4	NaN	NaN	NaN	NaN	NaN	NaN	NaN	NaN	NaN	NaN	NaN	NaN	NaN	NaN		4	NaN	NaN	NaN	NaN	NaN	NaN	NaN	NaN	NaN	NaN	NaN	NaN	NaN	NaN
4.03333	NaN	NaN	NaN	NaN	NaN	NaN	NaN	NaN	NaN	NaN	NaN	NaN	NaN	NaN		4.03333	NaN	NaN	NaN	NaN	NaN	NaN	NaN	NaN	NaN	NaN	NaN	NaN	NaN	NaN
4.06667	NaN	NaN	NaN	NaN	NaN	NaN	NaN	NaN	NaN	NaN	NaN	NaN	NaN	NaN		4.06667	NaN	NaN	NaN	NaN	NaN	NaN	NaN	NaN	NaN	NaN	NaN	NaN	NaN	NaN
4.1	69489.1	69659.1	72244.2	70464.1	1543.91	1	0.0309862	53440	52784.1	53420.5	53214.8	373.175	0.755205	0.0173738		4.1	51420	57037.5	57647.1	55368.2	3432.79	1	0.0876802	44416.7	50937.5	43147.4	46167.2	4179.68	0.833821	0.0914936
4.13333	69750	75675	73329.3	72918.1	2983.82	1	0.0578699	51480	52054.3	50271.7	51268.7	909.896	0.7031	0.0313605		4.13333	48934.8	55131	60555.6	54873.8	5814.65	1	0.149856	47226.2	47321.4	37504.9	44017.5	5640.31	0.802159	0.13338
4.16667	67445.7	68840.9	75639.5	70642	4383.83	1	0.0877618	56115.4	49967.4	52271.7	52784.8	3105.95	0.747216	0.0639007		4.16667	49659.1	53654.8	57263.2	53525.7	3803.68	1	0.100498	48131	44226.2	41484.8	44614	3339.98	0.833507	0.0860351
4.2	65385.4	70543.5	75477.8	70468.9	5046.59	1	0.101278	49777.8	51218.8	54489.1	51828.6	2414.15	0.735481	0.0628322		4.2	46021.7	49125	59350	51498.9	6974.04	1	0.191514	50125	43988.1	42737.4	45616.8	3953.96	0.885782	0.142421
4.23333	70410	67630.4	74053.2	70697.9	3221.04	1	0.0644325	51357.1	48930	54510.4	51599.2	2798.07	0.729855	0.0516928		4.23333	48456.5	54761.4	55050	52756	3726.22	1	0.0998877	44715.9	44897.7	39222.2	42945.3	3225.55	0.814037	0.0839289
4.26667	70250	63895.8	66540.8	66895.5	3191.9	1	0.0674788	49517.2	54330	48593.8	50813.7	3080.04	0.759597	0.0585965		4.26667	53543.5	50597.8	54350	52830.4	1975.1	1	0.0528713	47293.5	48715.9	42575.8	46195	3214.07	0.874402	0.0690641
4.3	63638.9	62980	69153.1	65257.3	3389.86	1	0.0734628	49000	48201.9	46210	47804	1436.94	0.732546	0.0439646		4.3	50062.5	52032.6	55750	52615	2888.14	1	0.0776288	47597.8	46902.2	44151.5	46217.2	1822.41	0.878402	0.0593683
4.33333	63231.5	65180	66637.3	65016.2	1708.78	1	0.0371689	47344.8	47157.4	50210	48237.4	1710.88	0.741929	0.0327521		4.33333	46562.5	52554.3	55333.3	51483.4	4482.42	1	0.123129	44572.9	45337	41349.5	43753.1	2116.36	0.849849	0.0846446
4.36667	65151.8	66596.2	69632.1	67126.7	2286.77	1	0.0481774	49793.1	50194.4	50355.8	50114.4	289.739	0.746565	0.0257966		4.36667	48645.8	51572.9	55285.7	51834.8	3327.68	1	0.0907893	46406.2	44032.6	44252.3	44897.1	1311.6	0.866156	0.0610919
4.4	65250	65907.4	71863.6	67673.7	3643.47	1	0.0761395	46900	46473.2	53009.6	48794.3	3656.82	0.721023	0.0665343		4.4	53479.2	52270	56409.1	54052.8	2128.33	1	0.0556846	43670	48947.9	44327.1	45648.3	2876.34	0.844515	0.062749
4.43333	63043.1	64482.1	69463.6	65663	3369.21	1	0.0725642	47677.4	46112.1	49787	47858.8	1844.19	0.728856	0.0467699		4.43333	50420	52030	51409.1	51286.4	811.986	1	0.0223904	45070	44656.2	41612.6	43779.6	1888.05	0.853631	0.0392163
4.46667	65308.3	64410.7	69693	66470.7	2826.46	1	0.060135	47781.2	47456.9	50453.7	48564	1644.59	0.730607	0.0397151		4.46667	54300	56110	51956.5	54122.2	2082.44	1	0.0544142	47182.7	48550	41576.6	45769.8	3695.19	0.845675	0.0756323
4.5	63072.6	65879.3	71703.4	66885.1	4402.43	1	0.0930847	45062.5	43441.7	49330.4	45944.8	3041.88	0.686922	0.0641299		4.5	51134.6	51490.4	55217.4	52614.1	2261.5	1	0.0607867	46805.6	47990	42147.8	45647.8	3088.37	0.867596	0.0695427
4.53333	65164.1	63516.7	67778.7	65486.5	2149.23	1	0.0464136	47909.1	44408.3	47353.4	46557	1881.39	0.71094	0.0370107		4.53333	48240.7	52375	56666.7	52427.5	4213.21	1	0.11365	47546.3	45721.2	41139.1	44802.2	3300.96	0.854556	0.0931688
4.56667	65820.3	61435.5	69595.2	65617	4083.67	1	0.0880136	45088.2	47330.6	47732.8	46717.2	1424.99	0.711968	0.0493451		4.56667	52351.9	51879.6	54833.3	53021.6	1586.67	1	0.0423203	47633.9	46682.7	42411.8	45576.1	2781.39	0.859577	0.0584248
4.6	64310.6	65921.9	70230.2	66820.9	3060.46	1	0.0647724	45382.4	48137.1	46941.7	46820.4	1381.37	0.700685	0.0381741		4.6	53339.3	50312.5	51840	51830.6	1513.41	1	0.041294	46562.5	42620.4	42512.6	43898.5	2307.73	0.846961	0.0509316
4.63333	63595.6	63348.5	70500	65814.7	4059.48	1	0.0872293	46342.9	45164.1	49141.7	46882.9	2043.05	0.712346	0.0537974		4.63333	48706.9	52276.8	57538.5	52840.7	4442.71	1	0.118903	45562.5	49546.3	41650.4	45586.4	3948	0.862714	0.104133
4.66667	63464.3	62500	67500	64488.1	2652.57	1	0.0581705	44750	43159.1	47459.7	45122.9	2174.41	0.699709	0.0443311		4.66667	49017.2	51750	58653.8	53140.4	4966.47	1	0.132172	47060.3	43812.5	42300.8	44391.2	2431.97	0.835358	0.090497
4.7	66521.4	62691.2	68123.2	65778.6	2791.15	1	0.0600087	47945.9	45213.2	48008.1	47055.7	1595.97	0.715366	0.0388599		4.7	48250	48191.7	55333.3	50591.7	4106.51	1	0.114791	50784.5	47669.6	42417.3	46957.1	4228.84	0.92816	0.112529
4.73333	66312.5	60585.7	64852.1	63916.8	2975.76	1	0.0658413	46297.3	43713.2	44820.3	44943.6	1296.44	0.703158	0.0385111		4.73333	48564.5	52258.3	52178.6	51000.5	2109.98	1	0.0585085	44791.7	46094.8	44307.1	45064.5	924.578	0.88361	0.0408048
4.76667	67601.4	65819.4	72204.2	68541.7	3294.62	1	0.0679775	46026.3	44521.4	46765.2	45771	1143.45	0.667783	0.0361749		4.76667	52532.3	51153.2	55137.9	52941.1	2023.58	1	0.0540556	47733.9	47758.3	42068.7	45853.6	3277.87	0.866125	0.0702106
4.8	65927.6	62716.2	67740	65461.3	2544.15	1	0.0549634	44974.4	44090.3	48856.1	45973.6	2535.15	0.702302	0.0473796		4.8	51359.4	52475.8	55517.2	53117.5	2151.92	1	0.0572933	46153.2	46491.7	41829.6	44824.8	2599.44	0.843881	0.0596967
4.83333	61365.4	66671.1	67953.3	65329.9	3492.74	1	0.0756083	43525	45979.2	47860.3	45788.2	2173.95	0.700876	0.0501139		4.83333	48651.5	50023.4	54633.3	51102.8	3133.57	1	0.0867181	47492.2	49291.7	42155.6	46313.1	3711.29	0.906275	0.0914465
4.86667	65806.2	67171.1	68629.9	67202.4	1412.07	1	0.0297158	45575	45844.6	45892.9	45770.8	171.291	0.681089	0.0145364		4.86667	53621.2	53204.5	53548.4	53458	222.539	1	0.00588719	46871.2	45585.9	42554	45003.7	2216.74	0.841851	0.0416147
4.9	67706.2	67192.3	66335.4	67078	692.515	1	0.0146004	48975.6	45980.3	45092.9	46682.9	2034.51	0.69595	0.0311699		4.9	50838.2	54325.8	52871	52678.3	1751.72	1	0.0470272	46871.2	42867.2	42410.1	44049.5	2454.35	0.836198	0.054258
4.93333	65363.1	63637.5	67092.6	65364.4	1727.55	1	0.0373769	46333.3	43750	47506.9	45863.4	1922.05	0.701658	0.0347643		4.93333	49014.3	54610.3	54593.8	52739.4	3226.09	1	0.086508	47169.1	47554.7	41111.9	45278.6	3613.59	0.858533	0.0863291
4.96667	66482.1	63500	66030.1	65337.4	1607.22	1	0.034788	44139.5	44493.6	48006.8	45546.6	2137.88	0.697099	0.0369416		4.96667	53328.6	52021.4	52333.3	52561.1	682.691	1	0.0183686	47051.5	48265.2	45108.8	46808.5	1592.12	0.890554	0.0324242
5	67517.4	64678.6	69064.7	67086.9	2224.54	1	0.046894	45022.7	43081.2	47032.9	45045.6	1975.92	0.671452	0.0369216		5	52791.7	48409.7	53411.8	51537.7	2726.61	1	0.0748191	48135.7	45727.9	42932	45598.5	2604.28	0.884761	0.0688801
5.03333	66983	67360.5	67775.9	67373.1	396.605	1	0.00832504	44533.3	42493.9	43796.1	43607.8	1032.67	0.647258	0.0157941		5.03333	53581.1	56048.6	57852.9	55827.5	2144.49	1	0.0543239	47135.7	41727.9	40417.2	43093.6	3561.37	0.771906	0.0703467
5.06667	65805.6	65465.9	69264	66845.2	2101.68	1	0.0444643	43000	43054.9	46493.6	44182.8	2001.37	0.660973	0.0364459		5.06667	53013.5	52723	54742.9	53493.1	1092.01	1	0.0288699	47465.3	45278.6	39348.4	44030.7	4199.85	0.823111	0.08029
5.1	66196.8	64788.9	67763.7	66249.8	1488.13	1	0.0317667	42565.2	44101.2	44756.2	43807.6	1124.64	0.661248	0.0225565		5.1	52407.9	51256.6	57628.6	53764.3	3395.67	1	0.0893194	47668.9	45878.6	43400	45649.2	2143.69	0.84906	0.0668239
5.13333	67218.1	66076.1	68715.1	67336.4	1323.46	1	0.0277955	44723.4	43145.3	46681.2	44850	1771.35	0.666059	0.0293833		5.13333	51371.8	52660.3	59305.6	54445.9	4257.63	1	0.110591	46560.8	46604.2	43138.4	45434.4	1988.58	0.834488	0.0747825
5.16667	63678.6	67074.5	68531.6	66428.2	2490.21	1	0.053015	41791.7	38960.2	44201.2	41651	2623.32	0.627008	0.0459568		5.16667	50937.5	50468.8	56135.1	52513.8	3144.92	1	0.0846937	45572.4	47074.3	39748.5	44131.7	3869.58	0.840383	0.089234
5.2	67311.2	66760.4	68912.4	67661.3	1117.88	1	0.0233653	40877.6	44094.4	44148.8	43040.3	1873.17	0.636113	0.0296122		5.2	53475.6	51718.8	56236.8	53810.4	2277.58	1	0.0598579	48429.5	42236.5	43282.2	44649.4	3315.15	0.829754	0.0709152
5.23333	67338.2	67071.4	70227.3	68212.3	1750.1	1	0.036284	43460	40092.4	45122.1	42891.5	2562.59	0.628794	0.0408853		5.23333	51511.9	51311	56538.5	53120.4	2961.79	1	0.0788511	48224.4	41493.4	41934.1	43884	3765.34	0.826122	0.0845344
5.26667	69652	63710	72836.6	68732.9	4632.21	1	0.0953102	44274.5	41005.3	41960.2	42413.4	1681.04	0.617075	0.0482461		5.26667	52154.8	53184.5	55948.7	53762.7	1961.94	1	0.0516084	47343.8	45967.1	41000	44770.3	3336.93	0.832739	0.0691078
5.3	65231.1	65382.4	71131.1	67248.2	3363.53	1	0.0707342	43153.8	43601.1	44516.7	43757.2	694.696	0.650682	0.0341451		5.3	48523.3	52389.5	56875	52595.9	4179.7	1	0.112385	43847.6	48532.1	42211.4	44863.7	3280.54	0.852988	0.092115
5.33333	67226.9	65144.2	70919	67763.4	2924.55	1	0.0610351	43452.8	41671.9	44605.6	43243.4	1478.01	0.638153	0.0351323		5.33333	52420.5	54250	55975.6	54215.4	1777.83	1	0.0463749	49506.1	48393.8	42920	46939.9	3525.52	0.865805	0.0709559
5.36667	67768.2	67971.7	69556.1	68432	978.794	1	0.0202277	43444.4	44127.6	44505.4	44025.8	537.763	0.643351	0.0121008		5.36667	51633.3	53261.1	53571.4	52822	1041.01	1	0.0278711	46541.7	46676.8	44240.2	45819.6	1369.43	0.867434	0.0310543
5.4	67933	68916.7	70793.6	69214.4	1453.33	1	0.029695	45218.2	42265	44579.8	44021	1553.87	0.636009	0.0261219		5.4	53337	53083.3	57465.1	54628.5	2459.88	1	0.063681	44296.5	47091.5	43185.8	44857.9	2012.45	0.821146	0.0521948
5.43333	69478.1	67863.6	74599.1	70646.9	3516.57	1	0.070395	42267.9	41887.3	45755.2	43303.4	2131.8	0.612956	0.0429124		5.43333	53287.2	54668.5	58627.9	55527.9	2772.11	1	0.0706017	46901.2	46732.1	43545.5	45726.3	1890.52	0.823483	0.0533782
5.46667	67538.8	67151.8	72942.5	69211	3237.33	1	0.0661495	44298.2	41639.4	42964.3	42967.3	1329.41	0.620816	0.0348165		5.46667	55052.1	53781.9	56318.2	55050.7	1268.13	1	0.0325775	49062.5	47505.8	43117.6	46562	3082.76	0.845801	0.0592913
5.5	69529.7	66112.1	72839.1	69493.6	3363.68	1	0.0684517	41912.3	41778.3	44245	42645.2	1387.09	0.613656	0.0357861		5.5	52663.3	54369.8	57200	54744.4	2291.44	1	0.059195	48972.2	47622.1	42842.9	46479.1	3220.54	0.849021	0.0687295
5.53333	71370.8	67076.3	73047	70498	3079.57	1	0.0617772	43372.9	42949.1	43105	43142.3	214.354	0.611965	0.0269049		5.53333	54234.7	54974.5	58087	55765.4	2044.29	1	0.0518433	47494.6	46267	44323.1	46028.2	1599.17	0.825391	0.0416881
5.56667	71266.4	68375	74119.8	71253.7	2872.44	1	0.0570109	41678	40550	45671.6	42633.2	2691.09	0.598329	0.0448128		5.56667	53570	55135	57680.9	55462	2074.84	1	0.0529059	47168.5	45683.3	45683.4	46178.4	857.425	0.832614	0.0347737
5.6	71810.5	67614.8	73776.4	71067.2	3147.36	1	0.0626314	41229.5	41522.3	42466.3	41739.4	646.36	0.587323	0.0275551		5.6	54264.7	51230.4	55916.7	53803.9	2376.87	1	0.0624752	48462.8	45212	42165.8	45280.2	3149.02	0.841578	0.0693376
5.63333	71099.2	67233.9	73174.8	70502.6	3015.06	1	0.0604791	42822.6	41039.5	44004.7	42622.3	1492.74	0.604549	0.033417		5.63333	53028.8	52322.1	56551	53967.3	2265.27	1	0.0593615	48203.1	47058.5	43266	46175.9	2584.19	0.855627	0.0598564
5.66667	68373.1	66928.6	72854.3	69385.3	3089.85	1	0.0629773	41825.4	39849.1	44745.4	42140	2463.23	0.607333	0.0446291		5.66667	51896.2	52391.5	57400	53895.9	3044.72	1	0.0798925	48301	48186.2	45077.3	47188.2	1828.97	0.875543	0.0599837
5.7	69291.7	67179.7	72065.9	69512.4	2450.57	1	0.0498563	43015.6	41122.9	43604.5	42581	1296.66	0.612567	0.0285362		5.7	52916.7	54402.8	55392.2	54237.2	1246.02	1	0.0324896	47595	47661.5	43047.4	46101.3	2644.96	0.849994	0.0525308
5.73333	67884.3	66746.2	72080.2	68903.5	2809.27	1	0.0576589	42338.5	40887.5	41361.6	41529.2	739.855	0.602715	0.0268168		5.73333	54118.2	53177.3	54365.4	53886.9	626.901	1	0.0164524	47835	46933.7	43809.3	46192.7	2112.67	0.857214	0.0404541
5.76667	69452.9	67156.7	71778.2	69462.6	2310.75	1	0.0470455	41515.2	41102.5	43899.1	42172.2	1509.69	0.607122	0.0296692		5.76667	51580.4	54656.2	58434	54890.2	3432.79	1	0.0884437	47916.7	45435	43904.1	45751.9	2024.97	0.833517	0.0638611
5.8	67889.3	66126.9	70967.2	68327.8	2449.75	1	0.0507038	42298.5	41116.9	44107.8	42507.7	1506.35	0.622115	0.0313612		5.8	52201.8	52978.1	56905.7	54028.5	2521.75	1	0.0660077	47668.3	46235	47062.8	46988.7	719.502	0.869702	0.0427215
5.83333	68313.4	64920.3	71171.5	68135.1	3129.43	1	0.0649546	41470.6	40972.2	43122.9	41855.2	1125.74	0.614298	0.0326963		5.83333	50077.6	52288.8	56363.6	52910	3188.74	1	0.0852306	49240.6	46857.8	44910.3	47002.9	2168.77	0.888356	0.0674281
5.86667	68128.5	67292.9	71450.4	68957.2	2199.16	1	0.0451017	41971	40160.2	43137.5	41756.2	1500.25	0.605538	0.0290908		5.86667	51618.6	54250	56178.6	54015.7	2288.97	1	0.0599287	48863.2	45360.6	44418.5	46214.1	2342.06	0.855567	0.0565194
5.9	66895.3	65035.2	69122.4	67017.6	2046.33	1	0.0431819	39859.2	40711.5	43200.8	41257.2	1736.37	0.615617	0.0320097		5.9	53091.7	52895.8	55000	53662.5	1162.44	1	0.0306348	49122.7	47655.7	44393.9	47057.4	2420.49	0.876915	0.0489425
5.93333	67790	65312.5	69622.4	67575	2163	1	0.0452675	41277.8	40594.7	42149.2	41340.6	779.147	0.611773	0.0227246		5.93333	52532.8	54012.3	57293.1	54612.7	2436.3	1	0.0630887	48359.1	46754.6	43995.7	46369.8	2206.98	0.849066	0.0553874
5.96667	68886.4	64209.5	70245	67780.3	3166.14	1	0.0660605	41575.3	40197.8	42892.9	41555.3	1347.66	0.613089	0.0348638		5.96667	53198.4	52802.4	55847.5	53949.4	1655.62	1	0.0434	49799.1	48413.6	45903.8	48038.8	1974.53	0.890442	0.0456756
6	NaN	NaN	NaN	NaN	NaN	NaN	NaN	NaN	NaN	NaN	NaN	NaN	NaN	NaN		6	NaN	NaN	NaN	NaN	NaN	NaN	NaN	NaN	NaN	NaN	NaN	NaN	NaN	NaN
6.03333	NaN	NaN	NaN	NaN	NaN	NaN	NaN	NaN	NaN	NaN	NaN	NaN	NaN	NaN		6.03333	NaN	NaN	NaN	NaN	NaN	NaN	NaN	NaN	NaN	NaN	NaN	NaN	NaN	NaN
6.06667	NaN	NaN	NaN	NaN	NaN	NaN	NaN	NaN	NaN	NaN	NaN	NaN	NaN	NaN		6.06667	NaN	NaN	NaN	NaN	NaN	NaN	NaN	NaN	NaN	NaN	NaN	NaN	NaN	NaN
6.1	68087	43538.5	49730	53785.1	12766.8	1	0.335686	34375	31214.3	30644.7	32078	2009.53	0.59641	0.146415		6.1	46854.2	42647.7	39460.7	42987.5	3708.44	1	0.122001	38023.8	39500	41750	39757.9	1876.44	0.924872	0.0909467
6.13333	64200	51541.7	52330	56023.9	7091.68	1	0.179016	30576.1	29071.4	28862.5	29503.3	934.882	0.526621	0.0687182		6.13333	43420	42097.8	35397.8	40305.2	4301.02	1	0.150913	42261.9	46700	39261.4	42741.1	3742.4	1.06044	0.146379
6.16667	59760	51960	53730	55150	4089.29	1	0.104862	28532.6	29477.3	28112.5	28707.5	698.986	0.520534	0.0406245		6.16667	47820	43576.1	41763.4	44386.5	3108.55	1	0.0990425	37642.9	42500	42806.8	40983.2	2896.91	0.923326	0.0918749
6.2	64920	51800	47740.4	54820.1	8979.18	1	0.231639	35054.3	31840.9	26250	31048.4	4455.35	0.566369	0.123333		6.2	44173.1	41718.8	42515.5	42802.4	1252.08	1	0.0413692	37704.5	43809.5	41163	40892.4	3061.48	0.955375	0.0767917
6.23333	63000	51346.2	50125	54823.7	7107.14	1	0.183333	33635.4	31431.8	26964.3	30677.2	3398.99	0.55956	0.0954241		6.23333	43826.9	41770	43175.3	42924.1	1051.22	1	0.0346343	42795.5	40761.9	40467.4	41341.6	1267.67	0.963133	0.0377962
6.26667	66692.3	48653.8	52453.7	55933.3	9509.32	1	0.240433	31968.8	30195.7	30440.5	30868.3	960.853	0.551877	0.0953853		6.26667	43826.9	42330	40752.5	42303.1	1537.4	1	0.051396	41477.3	39428.6	40815.2	40573.7	1045.49	0.959118	0.0427292
6.3	62888.9	48925.9	53527.8	55114.2	7115.38	1	0.182578	29490	31021.7	31329.5	30613.8	985.3	0.555461	0.0739061		6.3	44611.1	40663.5	42297	42523.9	1983.58	1	0.0659677	35500	42909.1	41906.2	40105.1	4019.54	0.94312	0.10426
6.33333	65071.4	52148.1	50116.1	55778.5	8111.75	1	0.205666	35330	30937.5	25238.6	30502	5059.75	0.546842	0.120636		6.33333	42160.7	39894.2	41940.6	41331.8	1249.87	1	0.0427655	38847.8	46090.9	46197.9	43712.2	4213.03	1.05759	0.106831
6.36667	64464.3	49285.7	50870.7	54873.6	8343.53	1	0.215031	32170	32645.8	27271.7	30695.9	2974.9	0.559392	0.100864		6.36667	45053.6	40416.7	43161.9	42877.4	2331.51	1	0.0768996	40065.2	45727.3	41656.2	42482.9	2920.15	0.9908	0.0868381
6.4	63137.9	51392.9	55353.4	56628.1	5975.38	1	0.149228	33009.6	28770.8	29184.8	30321.7	2336.95	0.535454	0.0699674		6.4	42637.9	40305.6	41295.2	41412.9	1170.63	1	0.039976	42239.1	45739.1	40470	42816.1	2681.53	1.03388	0.0710408
6.43333	62500	53275.9	51641.7	55805.8	5854.61	1	0.148366	34240.4	28340	28837	30472.4	3272.58	0.546044	0.081979		6.43333	49706.9	39330.4	38532.1	42523.1	6234.12	1	0.207331	37187.5	38826.1	42190	39401.2	2550.36	0.926583	0.148493
6.46667	64233.3	50700	53330.6	56088	7175.65	1	0.180928	31675.9	32140	29385.4	31067.1	1474.76	0.5539	0.0755844		6.46667	45283.3	43973.2	41415.9	43557.5	1966.93	1	0.0638619	41770.8	44875	42070	42905.3	1712.38	0.985026	0.0593639
6.5	63774.2	56133.3	51040.3	56982.6	6409.28	1	0.159068	34157.4	30020	30468.8	31548.7	2270.31	0.553655	0.0739285		6.5	46083.3	40663.8	43929.2	43558.8	2728.69	1	0.0885919	40620	42916.7	39798.1	41111.6	1616.37	0.943819	0.0698046
6.53333	62812.5	50709.7	49601.6	54374.6	7328.43	1	0.190603	30437.5	28442.3	27593.8	28824.5	1459.89	0.53011	0.0763247		6.53333	46887.1	42108.3	44581.2	44525.5	2389.87	1	0.0759066	41140	44500	43413.5	43017.8	1714.58	0.966138	0.0645907
6.56667	67187.5	51656.2	54414.1	57752.6	8286.39	1	0.202913	32616.1	34463	25690	30923	4625.05	0.535439	0.110975		6.56667	46984.4	45175	40341.9	44167.1	3434.04	1	0.109957	42673.1	44360	44361.1	43798.1	974.266	0.991645	0.0801948
6.6	63363.6	49468.8	55219.7	56017.4	6981.7	1	0.17626	32866.1	31314.8	28850	31010.3	2025.28	0.553584	0.0778945		6.6	45140.6	42588.7	43206.6	43645.3	1331.32	1	0.043138	40865.4	43960	41657.4	42160.9	1607.58	0.96599	0.0471687
6.63333	59352.9	49848.5	51595.6	53599	5059.04	1	0.133483	32801.7	28196.4	28450	29816.1	2588.78	0.55628	0.0713416		6.63333	42833.3	42757.8	43338.8	42976.7	315.922	1	0.0103959	39211.5	40653.8	41241.1	40368.8	1044.36	0.93932	0.0252625
6.66667	65000	51117.6	52435.7	56184.5	7662.88	1	0.192882	35801.7	27553.6	27509.6	30288.3	4774.81	0.539087	0.112376		6.66667	44955.9	42132.8	43392	43493.6	1414.27	1	0.0459857	38870.4	42653.8	41633.9	41052.7	1957.56	0.94388	0.0544767
6.7	65628.6	52588.2	53590.3	57269	7256.89	1	0.179203	32575	30053.6	29663.5	30764	1580.45	0.537184	0.0734512		6.7	46779.4	40068.2	44558.1	43801.9	3418.93	1	0.110385	44574.1	42153.8	40991.4	42573.1	1827.77	0.971946	0.0865833
6.73333	63166.7	56055.6	54840.3	58020.8	4497.66	1	0.109627	31879	26844.8	28750	29158	2541.78	0.502543	0.0586235		6.73333	45957.1	43154.4	42436.1	43849.2	1860.52	1	0.0600049	38196.4	42148.1	41956.9	40767.2	2228.37	0.929712	0.0643325
6.76667	64351.4	50916.7	50655.4	55307.8	7833.03	1	0.20029	34169.4	27775.9	26120.4	29355.2	4250.56	0.53076	0.107503		6.76667	46402.8	45007.4	43428.6	44946.2	1488.04	1	0.0468207	41946.4	43148.1	41591.7	42228.7	815.743	0.939539	0.0360132
6.8	64342.1	52945.9	52796.1	56694.7	6623.27	1	0.165213	29476.6	29716.7	26508.9	28567.4	1786.71	0.503881	0.0667703		6.8	45229.7	42492.9	43737.2	43819.9	1370.31	1	0.0442244	41696.4	43571.4	40458.3	41908.7	1567.37	0.956385	0.0466244
6.83333	64157.9	52421.1	54237.2	56938.7	6317.6	1	0.156913	30320.3	29550	31258.9	30376.4	855.844	0.533493	0.061072		6.83333	45743.2	42673.6	43795.6	44070.8	1553.21	1	0.0498419	39603.4	41178.6	41658.3	40813.5	1075	0.926088	0.0407464
6.86667	64717.9	50102.6	56506.2	57108.9	7326.31	1	0.181425	31445.3	30822.6	29732.8	30666.9	866.828	0.536989	0.0705409		6.86667	45118.4	43479.2	47461	45352.9	2001.24	1	0.0624035	38650	45586.2	40862.9	41699.7	3543.01	0.91945	0.0880281
6.9	64450	53666.7	55381.2	57832.6	5794.57	1	0.141698	29734.8	28359.4	27732.8	28609	1024.12	0.494686	0.0526337		6.9	46807.7	41033.8	45627.6	44489.7	3050.51	1	0.0969679	37750	43551.7	44250	41850.6	3568.32	0.94068	0.102923
6.93333	62439	56700	53103.7	57414.2	4708.49	1	0.115978	33213.2	30328.1	27241.7	30261	2986.35	0.527065	0.0676298		6.93333	44862.5	43796.1	46094	44917.5	1149.94	1	0.0362055	41550	40433.3	43273.4	41752.3	1430.81	0.929532	0.0397617
6.96667	65928.6	51878	54172.6	57326.4	7537.51	1	0.185947	29595.6	27640.6	26641.7	27959.3	1502.52	0.487721	0.069277		6.96667	46712.5	45032.1	42443	44729.2	2150.83	1	0.0680033	40048.4	40500	38898.4	39815.6	825.766	0.890149	0.0466149
7	65581.4	53476.2	56122.1	58393.2	6364.16	1	0.154132	32521.4	31348.5	24588.7	29486.2	4281.71	0.504959	0.0916811		7	46475.6	46750	44705.9	45977.2	1109.48	1	0.0341265	45725.8	44066.7	40628.8	43473.8	2599.72	0.945551	0.0609739
7.03333	66022.7	54093	54505.7	58207.1	6771.64	1	0.164525	30035.7	26014.7	25717.7	27256.1	2411.83	0.46826	0.0684434		7.03333	48202.4	44481.2	42879	45187.5	2731.08	1	0.0854732	41484.4	43483.9	41204.5	42057.6	1243.09	0.930734	0.0626187
7.06667	63688.9	52886.4	54805.6	57126.9	5763.27	1	0.142673	30784.7	31220.6	28507.8	30171	1456.79	0.52814	0.0590697		7.06667	46569.8	45493.9	44273.3	45445.7	1149	1	0.0357554	40515.6	43258.1	37845.6	40539.8	2706.32	0.892049	0.0636785
7.1	67488.9	53377.8	53853.3	58240	8013.32	1	0.194584	30412.2	28900	29351.6	29554.6	776.253	0.507462	0.0710832		7.1	45602.3	46886.9	44266.7	45585.3	1310.2	1	0.040647	41075.8	44156.2	43051.5	42761.2	1560.63	0.938048	0.0435771
7.13333	67565.2	53956.5	56877.7	59466.5	7164.19	1	0.170377	32060.8	27958.3	28219.7	29412.9	2296.84	0.494614	0.0710112		7.13333	44322.2	42610.5	42981.8	43304.8	900.435	1	0.0294057	41318.2	41156.2	38907.1	40460.5	1347.7	0.934319	0.0366872
7.16667	67361.7	53744.7	56859.4	59321.9	7134.7	1	0.170089	31848.7	27069.4	29674.2	29530.8	2392.85	0.497806	0.0721917		7.16667	44945.7	46142	45775.1	45620.9	612.921	1	0.0190001	44750	44151.5	41107.1	43336.2	1953.49	0.949919	0.0446815
7.2	64857.1	55020.8	55270.4	58382.8	5608.34	1	0.135851	31532.9	30770.3	27154.4	29819.2	2339.06	0.510753	0.0633434		7.2	47902.2	46894.4	44624.3	46473.6	1678.98	1	0.051092	42367.6	45121.2	43020.8	43503.2	1438.77	0.936084	0.045849
7.23333	67510.2	55346.9	55625	59494	6943.59	1	0.165054	31544.9	30986.5	31692.9	31408.1	372.526	0.52792	0.0619312		7.23333	48478.7	44538.9	44904	45973.9	2176.95	1	0.0669656	41185.7	43617.6	43215.3	42672.9	1303.54	0.928199	0.0523041
7.26667	63840	55520	57161.8	58840.6	4406.75	1	0.105915	31906.2	29723.7	27807.1	29812.4	2050.99	0.506663	0.0515253		7.26667	47822.9	46027.2	46585.6	46811.9	919.006	1	0.0277637	42928.6	42057.1	39939.2	41641.6	1537.4	0.889552	0.0371964
7.3	68980.4	55941.2	57851	60924.2	7041.93	1	0.163462	32081.2	28628.2	27534.7	29414.7	2373.12	0.482809	0.0680552		7.3	49602	45941.5	47221.6	47588.4	1857.63	1	0.0552044	40013.9	41457.1	41625	41032	885.705	0.862227	0.0384606
7.33333	66037.7	55807.7	54967.6	58937.7	6163.17	1	0.147886	32176.8	27910.3	24655.4	28247.5	3772.04	0.479277	0.0812891		7.33333	48990	46311.2	43555.6	46285.6	2717.31	1	0.083025	37554.1	44138.9	42572.4	41421.8	3439.9	0.894917	0.0910143
7.36667	67592.6	54867.9	58912	60457.5	6501.59	1	0.152084	30982.1	28962.5	26763.5	28902.7	2109.95	0.478067	0.0621378		7.36667	45951	44045.9	45333.3	45110.1	971.956	1	0.0304711	40986.5	42027	41839.7	41617.8	554.654	0.922582	0.0233736
7.4	67654.5	54690.9	59843.8	60729.7	6527.07	1	0.151996	31052.3	28939	30223	30071.4	1064.77	0.495168	0.0560331		7.4	47932.7	47225	41948.2	45702	3270.06	1	0.10119	46418.9	42351.4	43532.1	44100.8	2092.57	0.964965	0.0828475
7.43333	68571.4	54035.7	58723.7	60443.6	7418.92	1	0.173582	31098.8	29402.4	30006.6	30169.3	859.824	0.499131	0.0628938		7.43333	48028.3	48436.3	49624.4	48696.3	829.198	1	0.0240812	43065.8	40631.6	40093.8	41263.7	1583.65	0.847368	0.0355781
7.46667	66122.8	55982.5	56607.8	59571	5682.63	1	0.134905	33051.1	28178.6	28955.1	30061.6	2617.96	0.504635	0.0651815		7.46667	48805.6	45716.3	46328.4	46950.1	1635.76	1	0.0492718	43474.4	42500	40774.4	42249.6	1367.29	0.899883	0.042791
7.5	68879.3	55586.2	54820.8	59762.1	7904.99	1	0.187064	29983.3	29430.2	29931.2	29781.6	305.41	0.498336	0.0661148		7.5	49154.5	45541.7	45931.7	46876	1982.91	1	0.0598231	43243.6	42615.4	41676.8	42511.9	788.487	0.906902	0.0418888
7.53333	68966.1	57491.5	60470.8	62309.5	5954.15	1	0.135139	33850	29732.6	26481.2	30021.3	3692.85	0.481809	0.0750481		7.53333	47008.9	46930.6	46334.9	46758.1	368.599	1	0.0111484	39287.5	42769.2	40089.3	40715.3	1823.34	0.870765	0.0395947
7.56667	69033.3	57366.7	56471.8	60957.3	7008.38	1	0.162595	32657.6	28670.5	30225.6	30517.9	2009.58	0.500644	0.0663324		7.56667	48605.3	45568.2	46685.4	46953	1536.11	1	0.0462674	43787.5	43625	40970.2	42794.2	1581.73	0.911428	0.0449886
7.6	70016.4	56377	59686.5	62026.7	7114.43	1	0.16221	32494.7	29300	27347.6	29714.1	2598.42	0.479053	0.0690952		7.6	46732.8	44129.5	46543.8	45802	1451.54	1	0.0448187	43085.4	45750	40831.4	43222.3	2462.16	0.943676	0.0615156
7.63333	67793.7	57142.9	57613.3	60849.9	6018.04	1	0.139865	34558.5	27411.1	28886.9	30285.5	3773.38	0.497708	0.0791727		7.63333	49381.4	45513.2	47330.3	47408.3	1935.28	1	0.0577303	41059.5	45487.8	43062.5	43203.3	2217.49	0.911302	0.059764
7.66667	69640.6	56421.9	60188.5	62083.7	6810.11	1	0.155129	31921.9	28184.8	31098.8	30401.8	1963.63	0.489691	0.0623356		7.66667	47408.3	45343.2	45920	46223.9	1065.56	1	0.0326007	46250	43714.3	45608	45190.7	1318.34	0.97765	0.0363503
7.7	68938.5	58323.1	60140.2	62467.2	5677.42	1	0.128533	33107.1	30670.2	28982.6	30920	2073.6	0.494979	0.0559082		7.7	51631.1	48394.1	44576.4	48200.5	3531.34	1	0.10361	44686	43744.2	43394.4	43941.6	668.039	0.91164	0.0682129
7.73333	68454.5	56772.7	56944.9	60724	6695.37	1	0.15593	32965	28781.2	32437.5	31394.6	2278.53	0.517004	0.0682455		7.73333	47833.3	46487.5	49167.4	47829.4	1339.95	1	0.0396193	44151.2	44767.4	41407.6	43442.1	1788.64	0.908271	0.0452321
7.76667	68119.4	55597	59481.9	61066.1	6409.75	1	0.148442	33405	30336.7	31161.1	31634.3	1587.92	0.518033	0.0602727		7.76667	49148.4	47729.8	46481	47786.4	1334.61	1	0.0394971	43238.6	45863.6	43103.3	44068.5	1556.1	0.922197	0.041518
7.8	69014.7	56779.4	59575	61789.7	6411.26	1	0.146738	33220.6	30030.6	27761.1	30337.4	2742.64	0.490979	0.067568		7.8	51223.1	44210.3	47020.7	47484.7	3529.33	1	0.105112	42233.3	43333.3	43781.9	43116.2	796.799	0.908002	0.0695425
7.83333	67782.6	57471.4	59878.5	61710.8	5394.28	1	0.12362	32543.3	29170	30722.8	30812	1688.4	0.499297	0.0515114		7.83333	49310.6	47066.4	45942.9	47440	1714.67	1	0.0511153	44322.2	45244.4	41016	43527.5	2223.44	0.917529	0.0574146
7.86667	66915.5	59788.7	60085.6	62263.3	4031.67	1	0.0915731	31551.9	29656.9	28218.1	29808.9	1672.1	0.478756	0.041015		7.86667	50649.3	47419.2	46608.7	48225.7	2137.6	1	0.062685	45771.7	46978.3	45265.6	46005.2	879.864	0.953956	0.0460523
7.9	67902.8	59902.8	59150	62318.5	4850.74	1	0.110079	33708.3	28259.6	30005.2	30657.7	2782.35	0.491952	0.0588191		7.9	49639.7	45503.8	47984.4	47709.3	2081.64	1	0.0617046	45180.9	43638.3	44566.3	44461.8	776.568	0.931932	0.0437987
7.93333	69945.2	58479.5	59240.1	62554.9	6411.46	1	0.144947	33245.4	28839.6	28923.5	30336.2	2519.8	0.484952	0.0639775		7.93333	47750	45869.4	47800.8	47140.1	1100.71	1	0.0330216	44947.9	44212.8	44775	44645.2	384.373	0.947076	0.0235694
7.96667	68613.3	57346.7	59054.5	61671.5	6072.15	1	0.139243	32459.1	29707.5	28352	30172.9	2092.7	0.489252	0.0589232		7.96667	49077.5	47224.3	47652.8	47984.9	970.189	1	0.0285935	43677.1	46625	44915	45072.4	1480.24	0.939304	0.0362255
8	67578.9	58289.5	57203.1	61023.8	5702.81	1	0.132161	33486.6	28453.7	28565	30168.4	2874.16	0.494371	0.0659754		8	47895.8	45889.3	47092.9	46959.4	1009.92	1	0.0304145	46010.2	45102	43191.2	44767.8	1438.93	0.953331	0.0368685
8.03333	NaN	NaN	NaN	NaN	NaN	NaN	NaN	NaN	NaN	NaN	NaN	NaN	NaN	NaN		8.03333	NaN	NaN	NaN	NaN	NaN	NaN	NaN	NaN	NaN	NaN	NaN	NaN	NaN	NaN
8.06667	NaN	NaN	NaN	NaN	NaN	NaN	NaN	NaN	NaN	NaN	NaN	NaN	NaN	NaN		8.06667	NaN	NaN	NaN	NaN	NaN	NaN	NaN	NaN	NaN	NaN	NaN	NaN	NaN	NaN
8.1	NaN	NaN	NaN	NaN	NaN	NaN	NaN	NaN	NaN	NaN	NaN	NaN	NaN	NaN		8.1	NaN	NaN	NaN	NaN	NaN	NaN	NaN	NaN	NaN	NaN	NaN	NaN	NaN	NaN
8.13333	63687.5	44337	47600	51874.8	10359.4	1	0.282417	39764.7	28512.5	28547.6	32274.9	6486.35	0.62217	0.176272		8.13333	38715.9	40954.5	39369	39679.8	1151.22	1	0.0410303	37385.4	43797.6	43925	41702.7	3739.4	1.05098	0.0990495
8.16667	59895.8	49531.2	55650	55025.7	5210.42	1	0.133913	36833.3	25440.5	31547.6	31273.8	5701.36	0.568349	0.116756		8.16667	38352.3	38818.2	35369	37513.2	1871.42	1	0.0705508	39218.8	40083.3	37525	38942.4	1301.37	1.0381	0.0623331
8.2	66700	52239.6	54550	57829.9	7768.14	1	0.189968	37222.2	29107.1	28309.5	31546.3	4931.65	0.545502	0.112436		8.2	38684.8	39045.5	39845.2	39191.8	593.913	1	0.021431	30330	42131	43357.1	38606	7193.43	0.985053	0.18415
8.23333	58580	47697.9	52952.4	53076.8	5442.11	1	0.145003	31333.3	28011.9	31386.4	30243.9	1933.12	0.569814	0.0688472		8.23333	38076.1	40434.8	35261.4	37924.1	2590.06	1	0.0965849	37090	36170.5	42595.2	38618.6	3474.46	1.01831	0.115023
8.26667	61173.1	46550	52619	53447.4	7346.64	1	0.194392	36000	30107.1	31931.8	32679.7	3016.77	0.611436	0.10124		8.26667	38771.7	41826.1	36034.1	38877.3	2897.44	1	0.105398	36850	43215.9	38023.8	39363.2	3387.74	1.0125	0.115271
8.3	61326.9	47510	48409.1	52415.3	7730.74	1	0.208582	31842.1	29284.1	31477.3	30867.8	1383.63	0.588908	0.0907808		8.3	41114.6	36791.7	34902.2	37602.8	3184.65	1	0.119772	40570	37625	42113.6	40102.9	2280.49	1.06649	0.108794
8.33333	60240.7	49644.2	54590.9	54825.3	5302.14	1	0.136768	37210.5	27920.5	32195.7	32442.2	4649.94	0.591738	0.102315		8.33333	35531.2	39000	35858.7	36796.6	1915.17	1	0.0736061	38932.7	39852.3	44477.3	41087.4	2971.49	1.11661	0.0994928
8.36667	55125	49682.7	53090.9	52632.9	2749.91	1	0.0738886	31250	22576.1	31543.5	28456.5	5094.72	0.540661	0.100835		8.36667	36870	38625	36554.3	37349.8	1115.59	1	0.0422408	38450	43076.1	44113.6	41879.9	3015.35	1.12129	0.0874039
8.4	61446.4	44620.4	53782.6	53283.1	8424.14	1	0.223589	36500	23663	30891.3	30351.4	6435.48	0.569626	0.150659		8.4	35913.5	35720	35739.6	35791	106.493	1	0.00420787	38163.5	40728.3	39326.1	39405.9	1284.26	1.101	0.0360315
8.43333	60362.1	48398.1	51869.6	53543.3	6155.06	1	0.162571	37100	27358.7	27062.5	30507.1	5711.57	0.569765	0.125175		8.43333	34182.7	35730.8	35781.2	35231.6	908.706	1	0.0364759	37432.7	40554.3	43065.2	40350.8	2821.78	1.1453	0.0853662
8.46667	59362.1	50133.9	50291.7	53262.6	5282.92	1	0.140271	38285.7	22802.1	30520.8	30536.2	7741.83	0.573315	0.15608		8.46667	40875	41076.9	36430	39460.6	2626.55	1	0.094132	38778.8	41572.9	42021.7	40791.2	1757.11	1.03372	0.0819572
8.5	58383.3	49276.8	50833.3	52831.2	4870.91	1	0.130387	35428.6	28302.1	29979.2	31236.6	3725.93	0.591254	0.089137		8.5	35472.2	40037	35182.7	36897.3	2722.93	1	0.104365	34935.2	39906.2	39978.3	38273.2	2891.06	1.03729	0.109541
8.53333	58883.3	46405.2	52640	52642.8	6239.08	1	0.167609	36666.7	26677.1	32540	31961.2	5019.88	0.607134	0.11946		8.53333	38398.1	37888.9	35144.2	37143.8	1750.26	1	0.0666395	39083.3	45322.9	40187.5	41531.2	3329.77	1.11812	0.103982
8.56667	58467.7	46225	52840	52510.9	6128	1	0.165038	37636.4	27090	30420	31715.5	5391.21	0.603978	0.124534		8.56667	37348.2	39392.9	36509.3	37750.1	1483.21	1	0.0555649	40713	40630	42354.2	41232.4	972.384	1.09225	0.0500516
8.6	62234.4	46858.3	53230.8	54107.8	7725.45	1	0.20192	38681.8	30730	27134.6	32182.1	5908.98	0.594778	0.13834		8.6	40163.8	39892.9	38324.1	39460.2	993.231	1	0.0355964	43861.1	42710	44104.2	43558.4	744.741	1.10386	0.0335884
8.63333	60828.1	48443.5	50576.9	53282.9	6620.88	1	0.175729	34347.8	25240.4	30442.3	30010.2	4569.07	0.563224	0.110685		8.63333	37301.7	40172.4	40526.8	39333.6	1768.59	1	0.0635884	40973.2	40875	40380	40742.7	317.956	1.03582	0.0472709
8.66667	63954.5	47554.7	53148.1	54885.8	8336.87	1	0.214812	32913	29048.1	30351.9	30771	1966.28	0.560637	0.0923866		8.66667	40125	39466.7	37991.1	39194.2	1092.74	1	0.0394283	38151.8	44790	42540	41827.3	3376.01	1.06718	0.0911293
8.7	60720.6	48143.9	51357.1	53407.2	6534.15	1	0.173023	35956.5	25638.9	31018.5	30871.3	5160.39	0.578036	0.119739		8.7	38475.8	38800	34474.1	37250	2409.41	1	0.0914744	39008.9	43509.3	42900	41806.1	2441.47	1.12231	0.0978043
8.73333	61250	49295.5	50142.9	53562.8	6670.81	1	0.176129	38791.7	23379.6	30425.9	30865.7	7715.43	0.576254	0.160933		8.73333	39798.4	40225.8	35658.3	38560.8	2522.71	1	0.0925202	43008.9	42953.7	44288.5	43417	755.186	1.12594	0.0762196
8.76667	60014.3	46022.1	52551.7	52862.7	7001.29	1	0.187303	36291.7	32151.8	27232.1	31891.9	4535.35	0.603296	0.11724		8.76667	38398.4	40967.7	39125	39497.1	1324.44	1	0.0474224	45758.9	42213	43673.1	43881.7	1782.16	1.11101	0.058514
8.8	63791.7	48564.3	50533.3	54296.4	8281.84	1	0.21571	33083.3	28258.9	31160.7	30834.3	2428.71	0.567889	0.0974878		8.8	40179.7	39125	36540.3	38615	1872.52	1	0.0685779	41830.4	42620.4	42750	42400.2	497.773	1.09803	0.0547836
8.83333	59581.1	47707.1	52233.3	53173.9	5992.58	1	0.159379	34040	26974.1	29224.1	30079.4	3609.74	0.565681	0.0931271		8.83333	38386.4	40060.6	39798.4	39415.1	900.524	1	0.0323108	41284.5	44241.1	42129.6	42551.7	1522.82	1.07958	0.0458375
8.86667	61256.8	49493.1	49741.9	53497.2	6721.08	1	0.177674	37880	26870.7	34086.2	32945.6	5592.58	0.615838	0.130056		8.86667	37433.8	39212.1	38398.4	38348.1	890.216	1	0.0328296	43939.7	45955.4	42425.9	44107	1770.66	1.15017	0.0533373
8.9	60934.2	48587.8	53281.2	54267.8	6232.03	1	0.162406	34000	26422.4	31250	30557.5	3835.97	0.563087	0.0958016		8.9	35421.4	42823.5	39117.2	39120.7	3701.05	1	0.133793	42841.7	43543.1	43446.4	43277.1	380.153	1.10624	0.105107
8.93333	59346.2	50651.3	55000	54999.2	4347.42	1	0.111787	36384.6	28075	29116.7	31192.1	4526.92	0.567138	0.0937253		8.93333	39821.4	41742.9	38113.6	39892.6	1815.66	1	0.064366	41075	42336.2	42017.9	41809.7	655.867	1.04806	0.0504546
8.96667	58212.5	47634.6	51030.3	52292.5	5400.71	1	0.146059	33222.2	31341.7	31080.6	31881.5	1168.4	0.609677	0.0668136		8.96667	39770.8	42828.6	37404.4	40001.3	2719.41	1	0.0961427	44556.5	43991.7	45224.1	44590.8	616.951	1.11473	0.0773366
9	57768.3	50193.8	50235.3	52732.4	4361.22	1	0.116962	40444.4	27911.3	33629	33994.9	6274.58	0.644668	0.130388		9	38587.8	42250	37021.4	39286.4	2683.38	1	0.0965949	43266.1	44191.7	43224.1	43560.6	546.884	1.1088	0.0770027
9.03333	63988.1	48993.8	56529.4	56503.8	7497.21	1	0.187645	33964.3	25491.9	33596.8	31017.7	4788.95	0.548949	0.111752		9.03333	40831.1	43297.3	41535.7	41888	1270.3	1	0.0428874	44914.1	43491.7	45775.9	44727.2	1153.51	1.06778	0.0425076
9.06667	60941.9	50827.4	51166.7	54312	5744.16	1	0.149571	36500	28695.3	33109.4	32768.2	3913.51	0.603333	0.0962486		9.06667	40046.1	41578.9	38493.1	40039.4	1542.96	1	0.0544981	45757.8	44088.7	43050	44298.8	1366.08	1.10638	0.0546064
9.1	63034.9	50089.3	56194.4	56439.5	6476.28	1	0.162277	32931	28070.3	30742.4	30581.3	2434.37	0.541841	0.0756709		9.1	41711.5	43605.3	42047.3	42454.7	1010.46	1	0.0336596	42340.9	44411.3	46883.3	44545.2	2274.17	1.04924	0.0591022
9.13333	58788.9	50903.4	53540.5	54410.9	4014.15	1	0.104333	35034.5	26856.1	28106.1	29998.9	4405.53	0.551339	0.0906102		9.13333	39718.8	42000	38388.2	40035.6	1826.65	1	0.0645245	44310.6	45867.2	43316.7	44498.2	1285.56	1.11146	0.0600226
9.16667	59467.4	51267	55631.6	55455.3	4103.01	1	0.104634	34966.7	23948.5	30220.6	29711.9	5526.65	0.535781	0.107254		9.16667	41969.5	43200	42098.7	42422.7	676.225	1	0.0225428	42948.5	44023.4	44532.3	43834.7	808.55	1.03328	0.0251902
9.2	60436.2	52305.6	59615.4	57452.4	4476.13	1	0.110182	34966.7	27948.5	30485.3	31133.5	3553.69	0.541901	0.0748897		9.2	40847.6	43365.9	41839.7	42017.7	1268.54	1	0.0426961	44125	43204.5	42371	43233.5	877.375	1.02894	0.03743
9.23333	61223.4	51755.4	52794.9	55257.9	5192.35	1	0.132888	36633.3	27595.6	30785.7	31671.5	4583.53	0.573159	0.0988988		9.23333	41875	44219.5	40418.8	42171.1	1917.6	1	0.0643071	43713.2	42113.6	44953.1	43593.3	1423.54	1.03373	0.0578706
9.26667	60010.2	51349	55525	55628.1	4331.54	1	0.110119	35322.6	24835.7	32819.4	30992.6	5476.92	0.557139	0.10759		9.26667	40761.6	42465.1	39774.4	41000.4	1361.16	1	0.04695	44778.6	47845.6	43500	45374.7	2233.29	1.10669	0.0657028
9.3	60650	52474	55268.3	56130.8	4155.69	1	0.104703	35281.2	29435.7	30875	31864	3045.68	0.567674	0.0686336		9.3	40403.4	45069.8	38554.9	41342.7	3357.47	1	0.114849	45321.4	42610.3	43530.3	43820.7	1378.69	1.05994	0.0923124
9.33333	60049	52158.2	54619	55608.7	4037.45	1	0.102678	33843.8	29173.6	30797.3	31271.6	2370.92	0.56235	0.0590324		9.33333	40350	44272.7	38636.9	41086.5	2889.2	1	0.0994474	44756.9	45821.4	46833.3	45803.9	1038.31	1.11482	0.0823663
9.36667	61317.3	51835	55209.3	56120.5	4806.38	1	0.121119	30750	30033.8	32527	31103.6	1283.68	0.554229	0.0526902		9.36667	41255.4	44822.2	39575.6	41884.4	2679.28	1	0.0904649	44062.5	44250	47455.9	45256.1	1907.35	1.0805	0.0827709
9.4	63066	52610.6	56318.2	57331.6	5300.89	1	0.130758	37060.6	28277	31092.1	32143.2	4485.14	0.560655	0.0938477		9.4	41420.2	45000	38494.3	41638.2	3258.31	1	0.110666	43736.5	48048.6	42544.1	44776.4	2895.85	1.07537	0.109171
9.43333	60935.2	52542.5	57600	57025.9	4225.72	1	0.104796	33882.4	28480.3	32697.4	31686.7	2839.33	0.555654	0.0646099		9.43333	42015.6	43404.3	40972.2	42130.7	1220.09	1	0.0409552	45223	44354.2	44728.6	44768.6	435.782	1.06261	0.0324648
9.46667	61336.4	53458.3	55478.3	56757.7	4091.88	1	0.101956	32764.7	30585.5	31192.3	31514.2	1124.68	0.555241	0.0446656		9.46667	42321.4	43312.5	40864.1	42166	1231.56	1	0.0413055	45585.5	40479.7	48871.4	44978.9	4228.61	1.06671	0.105013
9.5	63294.6	51904.5	56212.8	57137.3	5751.06	1	0.142345	37485.7	29391	31756.4	32877.7	4162.21	0.575416	0.0930642		9.5	40709.2	45062.5	40733.7	42168.5	2506.34	1	0.0840558	43217.1	47614.9	45041.7	45291.2	2209.47	1.07405	0.0825873
9.53333	63307	57174.1	57770.8	59417.3	3381.77	1	0.0804906	35371.4	30281.2	30587.5	32080.1	2854.52	0.539911	0.057029		9.53333	42515	43714.3	41037.2	42422.2	1340.94	1	0.0447024	43826.9	45236.5	44791.7	44618.4	720.586	1.05177	0.0373337
9.56667	63245.8	53907.9	56632.7	57928.8	4801.97	1	0.11723	33666.7	30356.2	32353.7	32125.5	1666.96	0.554569	0.0542343		9.56667	42091.3	44340	43599	43343.4	1145.9	1	0.0373884	44581.2	43388.2	42932.4	43633.9	851.445	1.0067	0.0330793
9.6	61758.3	54668.1	58800	58408.8	3561.27	1	0.0862265	35135.1	28835.4	30178.6	31383	3318.1	0.537299	0.0655773		9.6	41995.2	44980.4	42096.9	43024.2	1694.9	1	0.0557116	43006.2	43352.6	46094.6	44151.1	1691.97	1.02619	0.0563985
9.63333	65123	55182.2	57921.6	59408.9	5134.56	1	0.122227	34108.1	25434.5	31702.4	30415	4477.81	0.51196	0.0874007		9.63333	40674.5	44826.9	41995	42498.8	2121.55	1	0.0705978	42420.7	45865.4	47434.2	45240.1	2564.56	1.0645	0.0804072
9.66667	64293.7	57733.6	57365.4	59797.5	3898.09	1	0.0921899	33184.2	27839.3	31965.1	30996.2	2801.1	0.518352	0.0577586		9.66667	42939.8	44113.2	39897.1	42316.7	2176.05	1	0.072723	46420.7	44643.8	45961.5	45675.3	922.414	1.07937	0.0596312
9.7	65726.6	55786.3	59811.3	60441.4	5000	1	0.11699	31710.5	29052.3	32127.9	30963.6	1668.3	0.512291	0.0505753		9.7	41213.6	44500	42591.3	42768.3	1650.31	1	0.0545707	45220.2	45193.8	45217.9	45210.6	14.6767	1.05711	0.0407923
9.73333	66115.4	52433.6	58407.4	58985.5	6859.19	1	0.164453	34846.2	29369.3	32670.5	32295.3	2757.62	0.547513	0.0789891		9.73333	42293.9	45090.9	41806.6	43063.8	1772.36	1	0.0582043	46244	45530.5	46782.1	46185.5	627.83	1.07249	0.0464855
9.76667	61977.3	55058.6	56964.3	58000.1	3573.74	1	0.0871385	33200	26801.1	30433.3	30144.8	3209.17	0.519738	0.0639298		9.76667	43012.9	45696.4	41958.3	43555.9	1927.29	1	0.0625771	44843	45065.5	47887.5	45932	1697.16	1.05455	0.0607921
9.8	62875	55753.8	55052.6	57893.8	4328.06	1	0.105725	36175	26205.6	31944.4	31441.7	5003.7	0.543092	0.0954903		9.8	44030.2	45087.7	44377.3	44498.4	539.076	1	0.0171325	45210.2	45017.9	45280.5	45169.5	135.964	1.01508	0.0126711
9.83333	64876.8	54772.4	59386	59678.4	5058.55	1	0.119874	35536.6	29561.1	33163	32753.6	3008.71	0.548835	0.0685998		9.83333	42063.6	47241.4	42174.1	43826.3	2958.02	1	0.0954511	47051.1	44691.9	47304.9	46349.3	1440.97	1.05757	0.078588
9.86667	67235.7	55584.6	57728.8	60183	6201.19	1	0.145719	34261.9	30375	32308.5	32315.1	1943.46	0.536948	0.0640611		9.86667	42307.4	45694.9	43223.7	43742	1752.24	1	0.0566512	44005.6	47062.5	48280.5	46449.5	2202.4	1.0619	0.0659135
9.9	64743.1	57025	58833.3	60200.5	4036.57	1	0.094826	35214.3	33026.6	31114.6	33118.5	2051.4	0.550137	0.0502184		9.9	41931.5	44098.4	43012.9	43014.2	1083.46	1	0.0356216	47738.9	45289.8	48631	47219.9	1730	1.09777	0.0488075
9.93333	62705.5	55616.2	59459	59260.2	3548.82	1	0.0846907	33255.8	28609.4	32302.1	31389.1	2454.08	0.529682	0.0521644		9.93333	43091.3	45435.5	42758.5	43761.7	1459.02	1	0.0471501	46548.9	46016.7	46918.6	46494.7	453.404	1.06245	0.0369064

## Sheet: Fig6c RFP per OD
Note: - RFP per OD = (RFP-RFP_background)/(OD-OD_background). - Background was measured from medium without cells in same experimental conditions. - 'NA' indicate that the microplate was taken out of the plate reader for dilution/induction. An estimated time of 6 min was allocated to each dilution/induction operation. - AHL induction took place at time = 2.800 hr. - Data shown in Figure 6c highli…
pHH290443 (unregulated device)												pHH290498 (regulated device)
	AHL = 0					AHL = 1000 nM							AHL = 0					AHL = 1000 nM
time (hr)	bio #1	bio #2	bio #3	mean RFP/OD	std RFP/OD	bio #1	bio #2	bio #3	mean RFP/OD	std RFP/OD		time (hr)	bio #1	bio #2	bio #3	mean RFP/OD	std RFP/OD	bio #1	bio #2	bio #3	mean RFP/OD	std RFP/OD
0.133333	1098.59	2847.22	750	1565.27	1123.8	193.548	1236.11	108.108	512.589	628.043		0.133333	2013.89	35.7143	-612.5	479.034	1368.17	-1277.78	1273.81	2144.74	713.59	1778.7
0.166667	309.859	2347.22	2041.67	1566.25	1098.74	709.677	-930.556	2432.43	737.185	1681.66		0.166667	1013.89	2035.71	-1062.5	662.368	1578.74	-111.111	226.19	2037.5	717.526	1155.5
0.2	-929.577	13.1579	3208.33	763.971	2168.72	545.455	697.368	1621.62	954.815	582.446		0.2	1171.05	-535.714	-1362.5	-242.387	1292	1368.42	761.364	-662.5	489.095	1042.48
0.233333	506.667	592.105	513.158	537.31	47.565	1757.58	802.632	2051.28	1537.16	652.854		0.233333	1171.05	397.727	-726.19	280.863	954.005	2368.42	79.5455	487.5	978.489	1220.88
0.266667	1093.33	1912.5	1828.95	1611.59	450.767	1028.57	812.5	1128.21	989.759	161.392		0.266667	-87.5	-1375	-1488.1	-983.532	778.044	789.474	-556.818	2797.62	1010.09	1688.07
0.3	453.333	1412.5	637.5	834.444	509.009	2228.57	2062.5	-410.256	1293.61	1477.92		0.3	562.5	1488.64	-1875	58.7121	1737.49	-1300	1467.39	-202.381	-11.6632	1393.52
0.333333	2911.39	1412.5	887.5	1737.13	1050.27	3657.14	-37.5	1804.88	1808.17	1847.32		0.333333	1612.5	-184.783	397.727	608.482	916.989	1550	406.25	1397.73	1117.99	621.071
0.366667	1898.73	535.714	437.5	957.316	816.77	1027.03	1440.48	585.366	1017.62	427.633		0.366667	488.095	-836.957	-358.696	-235.852	671.013	2047.62	822.917	1261.36	1377.3	620.528
0.4	891.566	1773.81	-488.095	725.76	1140.03	1135.14	-178.571	325.581	427.382	662.743		0.4	726.19	-927.083	-427.083	-209.325	847.875	0	1656.25	806.818	821.023	828.216
0.433333	1662.65	1511.36	1511.9	1561.97	87.1898	2307.69	875	279.07	1153.92	1042.68		0.433333	-670.455	-1010	-1593.75	-1091.4	466.999	772.727	830	1771.74	1124.82	560.978
0.466667	1034.48	1228.26	-284.091	659.551	822.941	2871.79	420.455	-133.333	1052.97	1599.3		0.466667	-170.455	-450	-1093.75	-571.402	473.468	-1181.82	-650	771.739	-353.36	1010
0.5	-114.943	1750	215.909	616.989	995.064	1902.44	-684.783	1733.33	983.663	1447.39		0.5	329.545	759.615	1310	799.72	491.456	434.783	28.8462	31.25	164.96	233.677
0.533333	2000	1054.35	2032.61	1695.65	555.625	1756.1	54.3478	133.333	647.926	960.517		0.533333	2663.04	259.615	-890	677.553	1813.02	130.435	64.8148	30	75.0832	50.9987
0.566667	1340.66	2052.08	380.435	1257.73	838.904	243.902	-322.917	2255.32	725.435	1354.89		0.566667	663.043	-1453.7	-50	-280.22	1076.99	791.667	-9.25926	-690	30.8025	741.645
0.6	901.099	1635.42	-135.417	800.366	889.704	790.698	-322.917	-979.592	-170.604	894.919		0.6	635.417	361.111	-9.61538	328.971	323.715	208.333	1348.21	1259.62	938.721	634.084
0.633333	231.579	1850	572.917	884.832	853.106	2232.56	370	367.347	989.968	1076.12		0.633333	1170	-508.929	-527.778	44.4312	974.817	200	205.357	105.769	170.375	56.0147
0.666667	303.03	1317.31	990	870.113	517.658	977.778	509.615	156.863	548.085	411.807		0.666667	1130	784.483	-935.185	326.433	1106.17	-320	-560.345	250	-210.115	416.198
0.7	2161.62	1086.54	-210	1012.72	1187.53	666.667	1125	1882.35	1224.67	613.942		0.7	278.846	-146.552	1419.64	517.312	809.871	120	791.667	-231.481	226.728	519.857
0.733333	97.0874	638.889	1567.31	767.761	743.534	1063.83	1120.37	-75.4717	702.909	674.69		0.733333	471.154	-1525.86	853.448	-67.0866	1277.72	653.846	158.333	98.2143	303.465	304.925
0.766667	873.786	2473.21	1212.96	1519.99	842.758	1787.23	342.593	690.909	940.245	753.906		0.766667	1342.59	-375	646.552	538.048	863.922	888.889	282.258	598.214	589.787	303.403
0.8	1588.79	1151.79	-379.63	786.98	1033.67	897.959	723.214	254.545	625.24	332.708		0.8	1342.59	-395.161	-275	224.144	970.467	1037.04	617.188	646.552	766.925	234.384
0.833333	1099.1	422.414	312.5	611.338	425.974	1333.33	456.897	912.281	900.837	438.33		0.833333	1008.93	85.9375	56.4516	383.773	541.602	-464.286	1585.94	1791.67	971.106	1247.33
0.866667	1279.28	974.138	-187.5	688.639	773.946	1490.2	675	1016.95	1060.72	409.357		0.866667	2330.36	-570.312	-782.258	325.929	1739.12	535.714	416.667	-75	292.46	323.749
0.9	782.609	1141.67	60.3448	661.54	550.734	1094.34	-891.667	1084.75	429.14	1143.86		0.9	353.448	-371.212	-226.562	-81.4421	383.508	-655.172	750	669.355	254.727	789.027
0.933333	1495.8	1008.06	525	1009.62	485.401	1563.64	620.968	491.803	892.136	585.112		0.933333	741.667	-1301.47	148.438	-137.122	1051.08	965.517	1110.29	1054.69	1043.5	73.034
0.966667	420.168	601.562	927.419	649.717	257.031	1818.18	789.062	412.698	1006.65	727.567		0.966667	475	192.857	-734.848	-22.3304	632.979	633.333	507.143	460.938	533.805	89.2369
1	243.902	1539.06	733.871	838.945	653.942	1578.95	-273.438	857.143	720.884	933.679		1	233.871	107.143	-330.882	3.37716	296.331	32.2581	687.5	204.545	308.101	339.674
1.03333	504.065	1674.24	679.688	952.665	631.044	915.254	-53.0303	0	287.408	544.377		1.03333	445.312	-840.278	-213.235	-202.734	642.859	-812.5	20.2703	1257.35	155.041	1041.49
1.06667	771.654	242.647	-280.303	244.666	525.981	1355.93	1007.35	1104.48	1155.92	179.894		1.06667	132.812	-368.056	-435.714	-223.652	310.556	968.75	1128.38	1080.88	1059.34	81.9662
1.1	106.87	642.045	-242.647	168.756	445.581	-262.295	64.2857	1391.3	397.765	875.788		1.1	1765.15	-1033.78	298.611	343.326	1400	939.394	-348.684	1507.14	699.284	950.927
1.13333	1200	1207.14	-36.7647	790.126	716.117	1206.35	284.722	1072.46	854.512	497.972		1.13333	1272.06	256.579	76.3889	535.009	644.631	558.824	250	1548.61	785.812	678.41
1.16667	1366.91	1284.72	135.714	929.114	688.332	492.308	114.865	1492.96	700.043	712.145		1.16667	-257.353	-801.282	572.368	-162.089	691.762	441.176	968.75	-451.389	319.513	717.844
1.2	1366.91	439.189	576.389	794.162	500.733	0	1006.76	410.959	472.572	506.198		1.2	921.429	168.75	203.947	431.375	424.763	1600	-396.341	-574.324	209.778	1207.25
1.23333	1748.25	1116.67	1750	1538.31	365.152	1791.04	929.487	266.667	995.733	764.345		1.23333	423.611	384.146	-288.462	173.099	400.21	444.444	628.049	-59.2105	337.761	355.833
1.26667	421.769	1314.1	414.474	716.782	517.308	28.9855	-44.8718	831.169	271.761	485.867		1.26667	1412.16	408.537	393.75	738.15	583.759	805.556	660.714	1044.87	837.047	194.005
1.3	612.245	826.923	677.632	705.6	110.038	140.845	881.25	597.403	539.833	373.545		1.3	709.459	-767.857	-201.22	-86.5391	745.305	243.243	924.419	518.75	562.137	342.654
1.33333	1496.69	567.073	618.75	894.171	522.435	1643.84	664.634	75.9494	794.806	792.007		1.33333	-151.316	-168.605	255.952	-21.3227	240.283	1184.21	812.5	1293.75	1096.82	252.246
1.36667	812.903	79.2683	1143.75	678.641	544.794	575.342	196.429	197.531	323.101	218.449		1.36667	160.256	403.409	-720.238	-52.1909	591.182	-358.974	861.111	676.829	392.989	657.705
1.4	1496.86	577.381	676.829	917.022	504.606	213.333	866.279	650.602	576.738	332.681		1.4	756.25	172.222	-238.372	230.033	499.825	-100	646.739	208.333	251.691	375.253
1.43333	969.325	1075.58	-505.952	512.985	884.023	1610.39	-85.2273	188.235	571.133	910.35		1.43333	1054.88	-92.3913	-73.8636	296.208	657.093	365.854	-345.745	273.256	97.7883	386.891
1.46667	1664.67	1505.68	668.605	1279.65	535.12	810.127	805.556	666.667	760.783	81.5391		1.46667	786.585	675.532	950	804.039	138.064	390.244	411.458	130.682	310.795	156.343
1.5	-35.0877	138.889	812.5	305.434	447.665	345.679	70.6522	853.933	423.421	397.385		1.5	934.524	328.125	-5.43478	419.071	476.533	714.286	-290.816	727.778	383.749	584.23
1.53333	422.857	822.727	-361.111	294.824	602.215	722.892	1452.13	879.121	1018.05	383.955		1.53333	959.302	-474.49	207.447	230.753	717.18	906.977	115	668.478	563.485	406.294
1.56667	860.335	1494.68	625	993.339	449.837	611.765	380.208	817.204	603.059	218.628		1.56667	505.682	-325	526.596	235.759	485.744	704.545	-4.90196	335.106	344.917	354.825
1.6	145.251	88.5417	484.043	239.279	213.86	574.713	-35.7143	989.474	509.491	515.697		1.6	738.889	15	-5.20833	249.56	423.892	1044.44	802.885	-26.5957	606.911	561.77
1.63333	338.798	821.429	15.625	391.95	405.523	629.213	545	-164.948	336.422	436.236		1.63333	805.556	-63.7255	178.571	306.8	448.603	311.111	879.808	223.958	471.626	356.172
1.66667	224.599	725	1260.2	736.601	517.9	741.573	514.706	-60.6061	398.558	413.51		1.66667	1135.87	14.4231	235	461.764	594.119	630.435	884.259	301.02	605.238	292.435
1.7	174.359	240.196	815	409.852	352.41	107.527	1062.5	693.069	621.032	481.545		1.7	558.511	-212.264	-122.549	74.5658	421.502	553.191	-4.62963	515	354.521	311.619
1.73333	748.718	927.885	1112.75	929.783	182.021	451.613	250	466.019	389.211	120.775		1.73333	401.042	-430.556	-235.577	-88.3636	434.905	104.167	245.536	799.02	382.907	367.231
1.76667	994.975	986.111	649.038	876.708	197.218	1031.58	356.481	666.667	684.909	337.918		1.76667	596.939	-495.455	-99.0566	0.809209	553.002	1102.04	662.281	302.885	689.069	400.251
1.8	738.916	204.545	938.679	627.38	379.563	1333.33	386.364	403.67	707.789	541.806		1.8	825	299.107	125	416.369	364.435	320	271.552	448.113	346.555	91.227
1.83333	705.314	879.464	680.556	755.111	108.402	909.091	950.893	972.477	944.154	32.226		1.83333	651.961	-142.241	-40.9091	156.27	432.26	431.373	419.492	310.185	387.016	66.8025
1.86667	1255.81	1074.56	922.727	1084.37	166.76	776.699	425.439	265.487	489.208	261.504		1.86667	908.654	512.931	84.8214	502.135	412.022	500	262.5	1213.64	658.712	495.033
1.9	1105.02	573.276	364.035	680.778	382.012	723.81	783.898	486.957	664.888	156.995		1.9	438.679	62.5	-232.456	89.5744	336.386	603.774	913.934	388.393	635.367	264.191
1.93333	529.148	1038.14	1168.1	911.796	337.694	1271.03	620.833	495.726	795.863	416.233		1.93333	533.019	-168.033	133.621	166.202	351.66	240.741	205.645	118.421	188.269	62.9839
1.96667	696.035	643.443	1029.66	789.713	209.458	477.064	397.541	352.941	409.182	62.875		1.96667	768.182	237.903	-21.1864	328.3	402.373	545.455	-191.406	926.724	426.924	568.411
2	926.407	342.742	429.167	566.105	315.008	252.252	432.54	406.504	363.765	97.4466		2	433.036	630.952	-135.246	309.581	397.738	517.857	734.615	487.288	579.92	134.839
2.03333	677.824	289.683	-118.852	282.885	398.382	1165.22	-27.3438	64	400.625	663.73		2.03333	39.4737	542.969	560.484	380.975	295.879	754.386	571.97	553.279	626.545	111.107
2.06667	NaN	NaN	NaN	NaN	NaN	NaN	NaN	NaN	NaN	NaN		2.06667	NaN	NaN	NaN	NaN	NaN	NaN	NaN	NaN	NaN	NaN
2.1	NaN	NaN	NaN	NaN	NaN	NaN	NaN	NaN	NaN	NaN		2.1	NaN	NaN	NaN	NaN	NaN	NaN	NaN	NaN	NaN	NaN
2.13333	NaN	NaN	NaN	NaN	NaN	NaN	NaN	NaN	NaN	NaN		2.13333	NaN	NaN	NaN	NaN	NaN	NaN	NaN	NaN	NaN	NaN
2.16667	-105.882	-1200	-21.7391	-442.54	657.327	709.302	850	1144.74	901.346	222.212		2.16667	2313.25	1535.71	-375	1157.99	1383.36	940.476	2024.39	386.364	1117.08	833.171
2.2	1292.13	904.762	413.043	869.98	440.577	1122.22	571.429	-1486.84	68.9362	1375.2		2.2	-689.655	-1226.19	2125	69.7181	1800.03	-440.476	-219.512	65.2174	-198.257	253.516
2.23333	2268.82	-666.667	854.167	818.772	1468.06	633.333	-666.667	-612.5	-215.278	735.418		2.23333	1318.68	693.182	71.4286	694.431	623.627	534.091	162.791	891.304	529.395	364.28
2.26667	1322.58	-590.909	-1020.83	-96.3873	1247.52	819.149	-409.091	487.5	299.186	635.405		2.26667	1406.59	1056.82	2023.81	1495.74	489.621	352.273	860.465	-187.5	341.746	524.062
2.3	1432.99	-2045.45	60	-184.155	1752.03	1372.34	-590.909	-1630.95	-283.174	1525.11		2.3	835.165	329.545	477.273	547.328	259.988	-836.957	767.442	2020.83	650.44	1432.48
2.33333	319.588	1304.35	100	574.645	641.408	1153.06	-681.818	416.667	295.97	923.375		2.33333	1052.63	-336.957	-295.455	140.074	790.571	1641.3	-688.889	2060	1004.14	1481.07
2.36667	319.588	-173.913	1634.62	593.43	934.845	255.102	-1391.3	306.818	-276.461	965.829		2.36667	505.263	-554.348	2022.73	657.881	1295.3	31.25	1444.44	1780	1085.23	928.066
2.4	1772.28	434.783	96.1538	767.738	886.28	1813.73	1478.26	-11.3636	1093.54	971.465		2.4	1818.18	1358.7	21.7391	1066.21	933.255	406.25	-911.111	2096.15	530.431	1507.47
2.43333	752.381	166.667	1611.11	843.386	726.51	2323.53	1666.67	554.348	1514.85	894.308		2.43333	888.889	-72.9167	543.478	453.15	487.224	-130	191.489	711.538	257.676	424.655
2.46667	561.905	-1125	17.8571	-181.746	860.984	1330.19	-291.667	684.783	574.435	816.539		2.46667	1281.55	2050	520.833	1284.13	764.587	1067.31	1163.27	-574.074	552.166	976.532
2.5	541.284	0	1303.57	614.952	654.901	877.358	480	31.25	462.869	423.314		2.5	893.204	-750	-20.8333	40.7902	823.333	298.077	1081.63	1648.15	1009.29	677.937
2.53333	982.301	-840	-706.897	-188.199	1015.86	990.909	750	-635.417	368.497	877.72		2.53333	710.28	1432.69	437.5	860.158	514.246	1027.78	803.922	732.143	854.614	154.199
2.56667	769.912	-692.308	189.655	89.0863	736.279	1390.91	961.538	1322.92	1225.12	230.787		2.56667	149.533	-721.154	540	-10.5404	645.635	250	-19.6078	660.714	297.035	342.591
2.6	743.59	1444.44	16.6667	734.9	713.929	640.351	-423.077	-450	-77.5753	621.888		2.6	1297.3	972.222	826.923	1032.15	240.845	398.148	18.8679	-534.483	-39.1556	469.015
2.63333	-179.487	-148.148	532.258	68.2076	402.185	347.458	-148.148	-278.846	-26.5122	330.395		2.63333	396.396	-64.8148	57.6923	129.758	238.902	169.643	1339.62	616.667	708.644	590.388
2.66667	1479.34	1428.57	500	1135.97	551.351	467.213	464.286	1567.31	832.936	635.987		2.66667	521.739	508.929	314.815	448.494	115.947	-767.241	-454.545	-150	-457.262	308.63
2.7	248	-142.857	-453.125	-115.994	351.334	1450.82	-517.241	-750	61.1928	1209.07		2.7	1378.15	-919.643	1240.74	566.416	1288.8	1060.34	-1109.09	403.226	118.16	1112.46
2.73333	NaN	NaN	NaN	NaN	NaN	NaN	NaN	NaN	NaN	NaN		2.73333	NaN	NaN	NaN	NaN	NaN	NaN	NaN	NaN	NaN	NaN
2.76667	NaN	NaN	NaN	NaN	NaN	NaN	NaN	NaN	NaN	NaN		2.76667	NaN	NaN	NaN	NaN	NaN	NaN	NaN	NaN	NaN	NaN
2.8	NaN	NaN	NaN	NaN	NaN	NaN	NaN	NaN	NaN	NaN		2.8	NaN	NaN	NaN	NaN	NaN	NaN	NaN	NaN	NaN	NaN
2.83333	1449.61	-666.667	1073.53	618.825	1129.04	1300	600	-80.3571	606.548	690.202		2.83333	260.163	908.333	-17.2414	383.752	475.003	153.226	1000	1094.59	749.273	518.355
2.86667	774.436	96.7742	585.714	485.642	349.739	1798.51	516.129	750	1021.55	682.954		2.86667	629.921	-314.516	-362.069	-15.5546	559.504	56.4516	355.932	1319.44	577.276	659.949
2.9	1510.95	1000	-128.571	794.126	838.925	1369.57	-625	725	489.855	1017.86		2.9	1160.31	1943.55	1183.33	1429.06	445.707	-289.062	114.754	1132.35	319.348	732.461
2.93333	645.39	1606.06	236.111	829.187	703.226	1456.52	218.75	591.667	755.646	634.97		2.93333	488.55	101.562	1338.71	642.941	632.859	598.485	1476.19	185.714	753.463	659.049
2.96667	1206.9	60.6061	121.622	463.041	644.919	936.62	1090.91	540.323	855.95	284.019		2.96667	1125.93	-554.688	1048.39	539.875	948.712	1022.06	-938.462	242.857	108.818	987.109
3	1206.9	-852.941	1118.42	490.792	1164.55	691.781	529.412	-320.312	300.293	543.557		3	1035.97	189.394	109.375	444.913	513.432	-464.286	876.923	847.222	419.953	765.917
3.03333	744.966	457.143	907.895	703.335	228.242	582.192	628.571	53.0303	421.265	319.742		3.03333	489.209	154.412	-15.1515	209.49	256.651	535.714	552.239	1500	862.651	552.022
3.06667	1143.79	371.429	448.718	654.646	425.371	2759.74	500	-1095.59	721.384	1937.18		3.06667	1874.13	183.824	1621.21	1226.39	911.699	270.833	-536.232	381.579	38.7268	500.998
3.1	1267.52	250	637.5	718.339	513.552	318.182	111.111	698.529	375.941	297.938		3.1	307.692	664.286	1338.24	770.071	523.352	-284.722	1144.93	592.105	484.104	720.918
3.13333	910.828	702.703	1060.98	891.502	179.917	360.759	405.405	250	338.722	80.0123		3.13333	843.537	-215.278	900	509.42	628.241	209.459	521.127	1243.59	658.059	530.49
3.16667	1186.34	868.421	416.667	823.808	386.769	870.37	-105.263	243.056	336.054	494.421		3.16667	-317.881	304.054	928.571	304.915	623.227	1098.68	945.205	862.5	968.797	119.846
3.2	648.485	210.526	406.977	421.996	219.365	632.53	256.41	290.541	393.16	208.002		3.2	103.226	736.486	375	404.904	317.688	-570.513	452.055	1426.83	436.124	998.766
3.23333	467.456	-384.615	488.636	190.492	498.17	805.882	125	1598.68	843.189	737.55		3.23333	619.355	217.105	229.73	355.397	228.682	68.75	1000	773.81	614.187	485.712
3.26667	1372.88	375	322.222	690.035	591.951	1729.89	268.293	634.615	877.598	760.489		3.26667	628.931	185.897	1065.79	626.873	439.95	847.561	272.727	523.256	547.848	288.205
3.3	898.305	780.488	293.478	657.424	320.644	904.494	1666.67	1418.75	1329.97	388.765		3.3	368.098	31.25	460.526	286.625	225.938	422.619	493.671	829.545	581.945	217.351
3.33333	1187.85	928.571	308.511	808.309	451.835	1209.68	1209.3	871.951	1096.98	194.878		3.33333	742.515	737.805	397.436	625.919	197.886	-125	382.716	433.333	230.35	308.781
3.36667	902.703	162.791	93.75	386.414	448.449	468.421	272.727	636.905	459.351	182.258		3.36667	1567.25	176.829	712.5	818.86	701.287	176.136	132.53	1358.7	555.787	695.681
3.4	989.418	181.818	867.347	679.528	435.329	1159.79	1333.33	1366.28	1286.47	110.934		3.4	1348.57	410.714	134.146	631.144	636.513	857.955	1117.65	1095.74	1023.78	144.028
3.43333	761.658	622.222	710	697.96	70.4933	2146.46	1000	676.136	1274.2	772.564		3.43333	-45.7143	866.279	226.19	348.918	468.22	842.391	1298.85	510.417	883.886	395.851
3.46667	319.797	456.522	303.922	360.08	83.8973	2202.97	1680.85	2061.11	1981.64	269.978		3.46667	357.542	187.5	151.163	232.068	110.172	1211.96	333.333	1718.75	1088.01	700.975
3.5	112.195	1553.19	490.385	718.59	747.112	800.971	918.367	1842.39	1187.24	570.403		3.5	699.454	-127.778	267.442	279.706	413.752	888.298	1175.82	1870	1311.37	504.693
3.53333	209.756	937.5	745.283	630.846	377.127	1871.43	2260	1930.85	2020.76	209.308		3.53333	1090.91	27.1739	784.091	634.058	547.508	2015.62	1451.61	1830	1765.75	287.444
3.56667	633.803	0	861.111	498.305	446.26	2789.72	2680	2140.62	2536.78	347.44		3.56667	544.503	614.13	655.556	604.73	56.1202	2586.73	1838.71	2201.92	2209.12	374.064
3.6	493.088	280	-455.357	105.91	497.612	2148.65	2423.08	2484.69	2352.14	178.901		3.6	287.179	1154.26	445.652	629.029	461.709	2235	2031.58	3198.11	2488.23	623.133
3.63333	737.557	235.294	1078.95	683.933	424.375	3438.05	2792.45	3035	3088.5	326.109		3.63333	1045.23	588.542	180.851	604.873	432.419	2622.55	2546.39	2175.93	2448.29	238.927
3.66667	422.222	500	198.276	373.499	156.652	3395.65	3185.19	2799.02	3126.62	302.597		3.66667	275.862	86.7347	-177.083	61.8378	227.497	2033.65	2818.18	2990.74	2614.19	510.11
3.7	-74.2358	679.245	601.695	402.235	414.453	3405.98	3236.36	2725.96	3122.77	353.956		3.7	444.444	385	622.449	483.964	123.559	2882.08	2584.16	2937.5	2801.24	190.034
3.73333	442.06	72.7273	541.667	352.151	247.06	3855.37	2684.21	2976.85	3172.14	609.516		3.73333	966.184	965.686	1150	1027.29	106.27	3384.26	3155.34	3307.02	3282.21	116.459
3.76667	721.519	0	73.7705	265.096	396.991	3060.98	4500	3631.82	3730.93	724.614		3.76667	613.953	581.731	107.843	434.509	283.359	2922.73	3571.43	4043.1	3512.42	562.514
3.8	959.184	561.404	282.258	600.948	340.191	4756	3830.51	4620.54	4402.35	499.838		3.8	639.269	551.887	413.462	534.873	113.861	4459.82	4495.33	4398.31	4451.15	49.0887
3.83333	445.783	293.103	320.312	353.066	81.4394	4267.44	5333.33	4890.35	4830.38	535.471		3.83333	394.619	-236.111	278.846	145.785	335.759	3185.34	4100.92	4691.67	3992.64	758.976
3.86667	660.079	-237.288	315.385	246.059	452.683	4736.64	5403.23	5843.22	5327.7	557.143		3.86667	563.877	459.091	500	507.656	52.8107	4961.21	5288.29	5139.34	5129.61	163.758
3.9	634.241	550	674.242	619.495	63.4204	6469.92	5460.32	6162.5	6030.91	517.506		3.9	294.372	200.893	305.556	266.94	57.4714	5162.5	6185.84	5330.65	5559.66	548.765
3.93333	793.103	451.613	126.866	457.194	333.154	6062.96	5890.62	5864.75	5939.45	107.747		3.93333	612.766	302.632	366.071	427.156	163.842	5479.17	6756.52	5611.11	5948.93	702.497
3.96667	769.517	174.603	775.362	573.161	345.173	6579.14	6676.92	6108.87	6454.98	303.698		3.96667	853.556	762.931	868.421	828.303	57.0994	5721.77	6487.18	5776.92	5995.29	426.878
4	NaN	NaN	NaN	NaN	NaN	NaN	NaN	NaN	NaN	NaN		4	NaN	NaN	NaN	NaN	NaN	NaN	NaN	NaN	NaN	NaN
4.03333	NaN	NaN	NaN	NaN	NaN	NaN	NaN	NaN	NaN	NaN		4.03333	NaN	NaN	NaN	NaN	NaN	NaN	NaN	NaN	NaN	NaN
4.06667	NaN	NaN	NaN	NaN	NaN	NaN	NaN	NaN	NaN	NaN		4.06667	NaN	NaN	NaN	NaN	NaN	NaN	NaN	NaN	NaN	NaN
4.1	695.652	625	1360.47	893.706	405.766	9570	10159.1	10511.4	10080.2	475.621		4.1	-100	-525	-1088.24	-571.078	495.726	12571.4	8787.5	10231.6	10530.2	1909.55
4.13333	-43.4783	1437.5	1231.71	875.243	802.262	10970	10934.8	10923.9	10942.9	24.0916		4.13333	-934.783	-71.4286	305.556	-233.552	635.864	11714.3	9607.14	7184.47	9501.96	2266.74
4.16667	652.174	1988.64	1267.44	1302.75	668.93	9471.15	12630.4	12750	11617.2	1859.49		4.16667	-977.273	4404.76	868.421	1431.97	2734.92	10666.7	12369	10101	11045.6	1180.54
4.2	291.667	293.478	1700	761.715	812.579	11564.8	10395.8	12706.5	11555.7	1155.37		4.2	1847.83	1159.09	1225	1410.64	380.047	11590.9	12750	11798	12046.3	618.158
4.23333	960	119.565	138.298	405.954	479.909	12973.2	11860	13593.8	12809	878.465		4.23333	934.783	931.818	925	930.534	5.01622	12181.8	11443.2	10949.5	11524.8	620.206
4.26667	1400	2281.25	581.633	1420.96	850.003	12215.5	15020	13635.4	13623.6	1402.28		4.26667	326.087	847.826	725	632.971	272.773	13173.9	12715.9	11393.9	12427.9	924.272
4.3	333.333	-210	1316.33	479.887	773.645	12870.7	14442.3	16250	14521	1691.03		4.3	-187.5	1239.13	1175	742.21	805.791	16521.7	14728.3	13010.1	14753.4	1755.95
4.33333	481.481	-210	1264.71	512.062	737.828	13939.7	15648.1	17570	15719.3	1816.22		4.33333	687.5	891.304	690.476	756.427	116.817	14875	13728.3	14019.4	14207.6	596.071
4.36667	714.286	721.154	1254.72	896.719	310.054	14525.9	16944.4	16894.2	16121.5	1382.1		4.36667	2187.5	-479.167	71.4286	593.254	1407.84	16000	13771.7	12074.8	13948.8	1968.6
4.4	1413.79	2250	1390.91	1684.9	489.524	16141.7	15482.1	19778.8	17134.2	2313.93		4.4	2354.17	940	931.818	1408.66	818.842	15840	14739.6	13757	14778.9	1042.05
4.43333	310.345	133.929	-427.273	5.66689	385.173	15750	17189.7	17564.8	16834.8	958.028		4.43333	1620	-100	1204.55	908.182	897.482	16480	17906.2	13369.4	15918.5	2319.97
4.46667	1333.33	991.071	359.649	894.685	493.946	17039.1	17327.6	19231.5	17866	1191.27		4.46667	1380	1660	-239.13	933.623	1025.24	18000	16790	13369.4	16053.1	2401.65
4.5	935.484	991.379	855.932	927.598	68.067	18789.1	18416.7	18651.8	18619.2	188.328		4.5	711.538	-19.2308	-543.478	49.6098	630.334	17037	15510	18747.8	17098.3	1619.78
4.53333	875	1591.67	1581.97	1349.54	410.996	19462.1	19350	20870.7	19894.3	847.46		4.53333	1796.3	288.462	1104.17	1062.97	754.761	18925.9	19913.5	17495.7	18778.3	1215.64
4.56667	1781.25	-362.903	2039.68	1152.68	1318.88	20389.7	23306.5	21181	21625.7	1508.37		4.56667	1388.89	166.667	1187.5	914.352	655.297	21071.4	18375	17277.3	18907.9	1952.39
4.6	666.667	1335.94	1404.76	1135.79	407.726	20919.1	20854.8	20241.7	20671.9	373.954		4.6	-767.857	1517.86	-100	216.667	1175.3	18107.1	19546.3	18689.1	18780.8	723.952
4.63333	735.294	386.364	592.308	571.322	175.409	21035.7	22109.4	23775	22306.7	1380.26		4.63333	1258.62	-160.714	1096.15	731.353	776.812	19785.7	22064.8	17333.3	19728	2366.27
4.66667	628.571	-553.03	1261.19	445.578	920.851	22451.4	22045.5	22943.5	22480.1	449.736		4.66667	534.483	844.828	-288.462	363.616	585.647	21448.3	21026.8	19122	20532.3	1239.48
4.7	714.286	551.471	934.783	733.513	192.378	22601.4	22720.6	26169.4	23830.4	2026.44		4.7	216.667	883.333	-722.222	125.926	806.615	23241.4	23883.9	20503.9	22543.1	1794.94
4.73333	1138.89	221.429	1161.97	840.763	536.484	24493.2	24573.5	25757.8	24941.5	708.062		4.73333	-693.548	983.333	982.143	423.976	967.805	22500	22681	22078.7	22419.9	309.029
4.76667	621.622	465.278	1528.17	871.689	573.877	24296.1	24271.4	26340.9	24969.5	1187.77		4.76667	854.839	500	1155.17	836.67	327.964	22096.8	21391.7	21587.8	21692.1	363.939
4.8	842.105	236.486	1366.67	815.086	565.574	27083.3	25263.9	25522.7	25956.6	984.282		4.8	-671.875	145.161	86.2069	-146.836	455.652	24548.4	22391.7	23911.1	23617.1	1108.02
4.83333	1128.21	467.105	1660	1085.1	597.614	27181.2	27013.9	27419.1	27204.8	203.634		4.83333	621.212	765.625	516.667	634.501	125.01	24937.5	26891.7	23614.8	25148	1648.54
4.86667	425	572.368	525.974	507.781	75.3499	27881.2	27067.6	27121.4	27356.7	455.029		4.86667	803.03	287.879	80.6452	390.518	371.969	23393.9	23960.9	22158.3	23171.1	921.77
4.9	750	1096.15	664.557	836.904	228.546	26689	27934.2	28950	27857.7	1132.43		4.9	367.647	560.606	-532.258	131.998	583.297	27121.2	24617.2	24892.1	25543.5	1373.24
4.93333	238.095	1068.75	1067.9	791.582	479.334	28244	28910.3	30784.7	29313	1317.35		4.93333	1585.71	750	234.375	856.696	681.959	28500	25429.7	24979	26302.9	1916.04
4.96667	142.857	-6.09756	1331.33	489.362	732.956	28610.5	29294.9	30709.5	29538.3	1070.46		4.96667	-157.143	614.286	-287.879	56.4214	487.527	26176.5	24689.4	24789.1	25218.3	831.274
5	1279.07	65.4762	335.294	559.947	637.224	29187.5	31137.5	29848.7	30057.9	991.691		5	847.222	736.111	1102.94	895.425	188.106	27685.7	26257.4	26040.8	26661.3	893.756
5.03333	500	1668.6	465.517	878.041	684.866	30805.6	29280.5	32769.7	30951.9	1749.22		5.03333	1148.65	208.333	-14.7059	447.425	617.432	27742.9	27580.9	26675.5	27333.1	575.213
5.06667	577.778	1335.23	657.303	856.769	416.26	31809.8	31402.4	34647.4	32619.9	1767.68		5.06667	1121.62	364.865	-128.571	452.638	629.701	29944.4	29335.7	27871	29050.4	1065.78
5.1	468.085	461.111	950.549	626.582	280.586	30375	30178.6	31956.2	30836.6	974.601		5.1	250	-302.632	442.857	130.075	386.943	29108.1	27992.9	25419.4	27506.8	1891.81
5.13333	191.489	1233.7	973.118	799.434	542.377	33005.3	32360.5	35781.2	33715.7	1817.66		5.13333	38.4615	269.231	458.333	255.342	210.28	29270.3	31159.7	26842.8	29090.9	2164.06
5.16667	632.653	569.149	1605.26	935.688	580.737	32421.9	32465.9	34176.8	33021.5	1000.75		5.16667	812.5	1237.5	716.216	922.072	277.378	31947.4	31101.4	30454	31167.6	748.889
5.2	1142.86	1182.29	520.619	948.589	371.157	34086.7	33833.3	34696.4	34205.5	443.635		5.2	695.122	-262.5	-118.421	104.734	516.341	31025.6	32236.5	29202.5	30821.5	1527.28
5.23333	1019.61	688.776	1136.36	948.249	232.17	35085	33271.7	35587.2	34648	1218.03		5.23333	988.095	743.902	423.077	718.358	283.374	31128.2	30756.6	29269.5	30384.7	983.578
5.26667	1627.45	175	836.634	879.695	727.182	35122.5	33266	36551.1	34979.9	1647.23		5.26667	964.286	440.476	217.949	540.904	383.17	32375	33388.2	29426.9	31730	2057.88
5.3	1150.94	1171.57	1383.5	1235.34	128.724	35408.7	33883	36205.6	35165.7	1180.19		5.3	1732.56	569.767	212.5	838.275	794.806	33365.9	32634.6	30377.1	32125.9	1557.95
5.33333	740.741	495.192	1414.29	883.406	475.866	36212.3	35093.8	37116.7	36140.9	1013.35		5.33333	602.273	-34.8837	134.146	233.845	330.071	33414.6	32793.8	32114.3	32774.2	650.394
5.36667	781.818	919.811	2116.82	1272.82	734.179	35856.5	35295.9	37548.9	36233.8	1172.93		5.36667	300	300	-297.619	100.794	345.036	34071.4	33823.2	32581	33491.9	798.537
5.4	839.286	1162.04	1105.5	1035.61	172.355	36531.8	37890	37750	37390.6	747.019		5.4	423.913	1388.89	593.023	801.942	515.296	34255.8	32262.2	31388	32635.3	1469.88
5.43333	508.772	1322.73	833.333	888.278	409.75	36486.6	37519.6	39359.4	37788.5	1455.14		5.43333	117.021	945.652	895.349	652.674	464.57	35744.2	33017.9	32299.5	33687.2	1817.28
5.46667	293.103	638.393	977.876	636.457	342.39	38636	39067.3	39739.8	39147.7	556.288		5.46667	343.75	-223.404	306.818	142.388	317.323	38022.7	34691.9	33582.9	35432.5	2310.72
5.5	644.068	995.69	1134.78	924.847	252.912	38144.7	39481.1	40905	39510.3	1380.36		5.5	642.857	927.083	-677.778	297.388	856.392	36088.9	36133.7	33361.3	35194.6	1587.9
5.53333	200	385.593	482.906	356.166	143.73	40292.4	38268.5	40765	39775.3	1326.13		5.53333	540.816	316.327	554.348	470.497	133.687	36739.1	36721.6	33497.4	35652.7	1866.55
5.56667	-16.3934	445.833	1078.51	502.651	549.66	39970.3	39336.4	39769.6	39692.1	324.016		5.56667	330	490	904.255	574.752	296.36	37282.6	35172.2	33326.6	35260.5	1979.46
5.6	467.742	668.033	703.252	613.009	127.031	40905.7	39705.4	42774	41128.4	1546.41		5.6	1049.02	1009.8	-93.75	655.025	648.754	39595.7	37407.6	35457.3	37486.9	2070.37
5.63333	603.175	770.161	1565.04	979.459	513.956	40762.1	40149.1	42665.1	41192.1	1311.95		5.63333	125	240.385	-91.8367	91.1826	168.673	39104.2	36526.6	34995.1	36875.3	2076.62
5.66667	861.538	424.603	1185.04	823.727	381.626	41750	40456.9	42300.9	41502.6	946.58		5.66667	1160.38	726.415	390	758.931	386.217	36673.5	36016	35091.8	35927.1	794.578
5.7	1000	-207.031	1135.66	642.876	739.16	40191.4	41127.1	43040.9	41453.1	1452.46		5.7	324.074	268.519	-127.451	155.047	246.223	38160	37432.3	36151.7	37248	1016.78
5.73333	522.388	473.077	1591.6	862.356	632.028	42665.4	40591.7	42129.5	41795.5	1076.44		5.73333	627.273	-190.909	586.538	340.967	461.069	40980	38933.7	35795.3	38569.7	2611.42
5.76667	1144.93	1026.12	710.526	960.524	224.506	43655.3	42647.5	45144.7	43815.9	1256.32		5.76667	883.929	294.643	650.943	609.838	296.786	39921.6	39775	36310.5	38669	2043.85
5.8	714.286	996.269	1215.33	975.294	251.179	45451.5	43653.2	45418.1	44840.9	1028.73		5.8	1043.86	1184.21	839.623	1022.56	173.278	39576.9	40055	35874.4	38502.1	2288.16
5.83333	366.197	764.493	631.387	587.359	202.765	44356.6	44023.8	45919.5	44766.6	1012.17		5.83333	1163.79	939.655	790.909	964.786	187.708	39698.1	40250	37919.3	39289.1	1217.99
5.86667	541.667	282.143	797.872	540.561	257.867	46148.6	44273.4	45120.8	45180.9	939.001		5.86667	483.051	1008.47	419.643	637.056	323.217	40981.1	40745.2	38237.9	39988.1	1520.29
5.9	662.162	672.535	716.783	683.827	29.0085	44341.5	45223.1	45627	45063.9	657.368		5.9	1008.33	591.667	271.93	623.977	369.263	40054.5	41278.3	39272.7	40201.9	1010.87
5.93333	1040	1163.19	738.095	980.43	218.721	44878.5	44356.1	46407.3	45213.9	1065.95		5.93333	926.23	483.607	732.759	714.198	221.894	42509.1	40032.4	38655.3	40398.9	1952.86
5.96667	454.545	726.351	714.765	631.887	153.692	46811.6	45903	46924.6	46546.4	560.078		5.96667	753.968	314.516	1161.02	743.167	423.354	40678.6	39613.6	38995.8	39762.7	851.22
6	NaN	NaN	NaN	NaN	NaN	NaN	NaN	NaN	NaN	NaN		6	NaN	NaN	NaN	NaN	NaN	NaN	NaN	NaN	NaN	NaN
6.03333	NaN	NaN	NaN	NaN	NaN	NaN	NaN	NaN	NaN	NaN		6.03333	NaN	NaN	NaN	NaN	NaN	NaN	NaN	NaN	NaN	NaN
6.06667	NaN	NaN	NaN	NaN	NaN	NaN	NaN	NaN	NaN	NaN		6.06667	NaN	NaN	NaN	NaN	NaN	NaN	NaN	NaN	NaN	NaN
6.1	956.522	-1096.15	780	213.456	1137.58	44852.3	40131	41197.4	42060.2	2476.1		6.1	625	-181.818	78.6517	173.945	411.764	37821.4	40775	37559.5	38718.7	1785.66
6.13333	1280	-645.833	-20	204.722	982.387	41337	42702.4	38787.5	40942.3	1987.06		6.13333	880	1608.7	-10.7527	825.981	811.074	36869	42925	37397.7	39063.9	3354.22
6.16667	1080	1020	420	840	364.966	39945.7	41715.9	43687.5	41783	1871.83		6.16667	840	1434.78	2225.81	1500.2	695.215	36297.6	43225	39079.5	39534.1	3485.98
6.2	1880	340	1134.62	1118.21	770.131	40423.9	42761.4	40559.5	41248.3	1312.13		6.2	115.385	1125	484.536	574.974	510.847	38238.6	37500	38250	37996.2	429.77
6.23333	346.154	-519.231	2250	692.308	1416.7	46989.6	43306.8	40988.1	43761.5	3026.47		6.23333	-461.538	2040	-1082.47	165.329	1652.93	37147.7	39642.9	38945.7	38578.7	1287.39
6.26667	1076.92	1519.23	796.296	1130.82	364.468	46447.9	42293.5	44607.1	44449.5	2081.7		6.26667	653.846	560	-683.168	176.893	746.311	38829.5	41071.4	38684.8	39528.6	1338.1
6.3	1481.48	1425.93	1277.78	1395.06	105.301	43630	42728.3	44579.5	43645.9	925.745		6.3	-1074.07	-538.462	148.515	-488.007	612.854	39576.1	39386.4	36322.9	38428.5	1825.92
6.33333	642.857	1203.7	910.714	919.092	280.517	44910	38781.2	43625	42438.8	3231.99		6.33333	-357.143	1038.46	-9.90099	223.806	726.562	40010.9	41977.3	40156.2	40714.8	1095.75
6.36667	1035.71	1125	741.379	967.365	200.736	47110	43656.2	44815.2	45193.8	1757.73		6.36667	-71.4286	481.481	2161.9	857.319	1163.14	39967.4	41613.6	40822.9	40801.3	823.335
6.4	0	-339.286	431.034	30.5829	386.07	43298.1	42781.2	46163	44080.8	1821.71		6.4	344.828	2333.33	1171.43	1283.2	998.953	42054.3	40543.5	39390	40662.6	1336.16
6.43333	1033.33	17.2414	1383.33	811.303	709.595	45682.7	42190	43771.7	43881.5	1748.93		6.43333	413.793	1107.14	321.101	614.012	429.571	40635.4	40413	39590	40212.8	550.719
6.46667	100	50	1209.68	453.226	655.583	46398.1	44470	44906.2	45258.1	1011.09		6.46667	1000	-500	2398.23	966.077	1449.41	42218.8	43437.5	39670	41775.4	1922.48
6.5	290.323	-950	661.29	0.537634	843.828	46398.1	45430	44489.6	45439.2	954.316		6.5	-233.333	655.172	805.31	409.05	561.362	39050	41062.5	40451.9	40188.1	1031.86
6.53333	375	1596.77	15.625	662.466	828.846	49705.4	46836.5	45197.9	47246.6	2281.53		6.53333	774.194	200	230.769	401.654	322.995	42810	43437.5	40336.5	42194.7	1639.5
6.56667	1718.75	-359.375	671.875	677.083	1039.07	46776.8	43583.3	45630	45330	1617.72		6.56667	-156.25	1533.33	1290.6	889.227	913.508	40586.5	42060	41768.5	41471.7	780.291
6.6	393.939	140.625	-227.273	102.431	312.362	50205.4	47509.3	48390	48701.5	1374.78		6.6	1031.25	677.419	752.066	820.245	186.508	42048.1	41860	40250	41386	988.311
6.63333	764.706	-166.667	14.7059	204.248	493.77	48336.2	44705.4	50070	47703.9	2737.65		6.63333	696.97	-62.5	652.893	429.121	426.326	44894.2	43211.5	40919.6	43008.5	1995.06
6.66667	735.294	102.941	814.286	550.84	389.898	50819	46205.4	48759.6	48594.6	2311.22		6.66667	88.2353	750	152	330.078	365.058	41787	43557.7	43705.4	43016.7	1067.47
6.7	1114.29	808.824	1430.56	1117.89	310.882	52091.7	46312.5	48105.8	48836.6	2958.1		6.7	-705.882	606.061	1635.66	511.946	1173.6	41713	46826.9	42474.1	43671.3	2759.19
6.73333	-55.5556	875	1208.33	675.926	655.039	51766.1	48094.8	50731.5	50197.5	1893.01		6.73333	257.143	941.176	443.609	547.309	353.611	44544.6	47351.9	42715.5	44870.7	2335.3
6.76667	351.351	319.444	554.054	408.283	127.245	50766.1	48094.8	51731.5	50197.5	1883.84		6.76667	1027.78	1147.06	-428.571	582.088	877.287	43616.1	43018.5	38591.7	41742.1	2744.65
6.8	842.105	1418.92	618.421	959.815	413.027	52148.4	47025	52491.1	50554.8	3061.72		6.8	540.541	971.429	313.869	608.613	334.023	45187.5	44196.4	43091.7	44158.5	1048.43
6.83333	447.368	460.526	294.872	400.922	92.0777	51960.9	50691.7	50062.5	50905	967.037		6.83333	-351.351	27.7778	927.007	201.145	656.576	44491.4	44232.1	46525	45082.8	1255.65
6.86667	230.769	782.051	162.5	391.774	339.71	52617.2	48153.2	49681	50150.5	2268.71		6.86667	368.421	388.889	872.34	543.217	285.213	43308.3	44948.3	42540.3	43599	1230.01
6.9	475	935.897	562.5	657.799	244.782	51356.1	48648.4	49956.9	49987.1	1354.06		6.9	256.41	1594.59	-393.103	485.967	1013.54	45275	47051.7	44121	45482.6	1476.36
6.93333	195.122	-62.5	1475.61	536.077	823.792	52110.3	50773.4	51625	51502.9	676.739		6.93333	-325	763.158	1120.81	519.654	753.033	47975	44716.7	44335.9	45675.9	2000.19
6.96667	1785.71	-426.829	107.143	488.676	1154.56	54316.2	50117.2	53991.7	52808.3	2336.25		6.96667	525	717.949	181.208	474.719	271.88	45814.5	47216.7	46648.4	46559.9	705.258
7	139.535	654.762	895.349	563.215	386.134	54421.4	50386.4	49475.8	51427.9	2632.17		7	170.732	0	228.758	133.163	118.916	45556.5	47016.7	45022.7	45865.3	1032.22
7.03333	500	569.767	352.273	474.013	111.052	56907.1	50492.6	54346.8	53915.5	3228.92		7.03333	238.095	425	-108.28	184.938	270.585	45789.1	47500	45204.5	46164.5	1192.9
7.06667	888.889	34.0909	1011.11	644.697	532.32	54409.7	50904.4	50617.2	51977.1	2111.6		7.06667	1441.86	268.293	-105.59	534.854	807.429	47070.3	48854.8	44316.2	46747.1	2286.53
7.1	288.889	1233.33	489.13	670.451	497.646	53020.3	50650	52554.7	52075	1255.84		7.1	590.909	476.19	357.576	474.892	116.672	48492.4	46359.4	47463.2	47438.3	1066.74
7.13333	1043.48	706.522	457.447	735.816	294.112	55101.4	50798.6	54356.1	53418.7	2299.44		7.13333	-88.8889	930.233	1206.06	682.468	682.103	47674.2	50921.9	46907.1	48501.1	2131.26
7.16667	851.064	351.064	1260.42	820.848	455.429	55309.2	50076.4	54325.8	53237.1	2781.09		7.16667	260.87	1704.55	207.101	724.172	849.454	48536.8	45954.5	47078.6	47190	1294.71
7.2	836.735	114.583	1112.24	687.854	515.224	57256.6	50128.4	54345.6	53910.2	3583.99		7.2	456.522	666.667	410.405	511.198	136.6	49095.6	47318.2	46826.4	47746.7	1193.75
7.23333	1428.57	193.878	570	730.816	632.861	54942.3	53641.9	53535.7	54040	783.248		7.23333	21.2766	488.889	604.52	371.562	308.816	48378.6	49720.6	46548.6	48215.9	1592.23
7.26667	460	270	558.824	429.608	146.791	58293.8	50861.8	52250	53801.9	3951.52		7.26667	645.833	1413.04	38.674	699.184	688.736	49692.9	49614.3	47398.6	48901.9	1302.47
7.3	725.49	872.549	644.231	747.423	115.729	56643.8	51070.5	55187.5	54300.6	2890.54		7.3	857.143	553.191	427.027	612.454	221.097	49090.3	48785.7	45546.1	47807.3	1964.25
7.33333	1132.08	1125	879.63	1045.57	143.751	59457.3	52019.2	53317.6	54931.4	3972.98		7.33333	200	326.531	-407.407	39.7077	392.347	48763.5	50013.9	48440.8	49072.7	830.886
7.36667	1055.56	122.642	768.519	648.905	477.821	56232.1	52018.8	56047.3	54766.1	2381.04		7.36667	725.49	469.388	354.497	516.458	189.923	48979.7	53094.6	48839.7	50304.7	2417.14
7.4	672.727	372.727	383.929	476.461	170.064	55482.6	51920.7	55939.2	54447.5	2200.12		7.4	-173.077	220	202.073	82.9985	221.949	52952.7	50851.4	48378.2	50727.4	2289.77
7.43333	642.857	848.214	675.439	722.17	110.366	58064	53213.4	55230.3	55502.5	2436.71		7.43333	207.547	372.549	299.492	293.196	82.6809	51269.7	50460.5	48143.8	49958	1622.45
7.46667	596.491	26.3158	905.172	509.326	445.865	57789.8	54565.5	56839.7	56398.3	1656.85		7.46667	1370.37	519.231	373.134	754.245	538.557	50109	51565.8	47750	49808.3	1925.59
7.5	413.793	215.517	441.667	356.992	123.311	57416.7	53459.3	55118.8	55331.6	1987.25		7.5	400	1333.33	697.561	810.298	476.77	51570.5	49576.9	49091.5	50079.6	1313.76
7.53333	474.576	364.407	258.333	365.772	108.128	58883.3	53598.8	54643.8	55708.6	2798.57		7.53333	232.143	351.852	531.1	371.698	150.464	52206.2	52269.2	49922.6	51466	1337.01
7.56667	566.667	358.333	8.06452	311.022	282.29	59212	54085.2	56408.5	56568.6	2567.11		7.56667	438.596	1654.55	821.596	971.579	621.695	51756.2	51987.5	49113.1	50952.3	1596.97
7.6	1163.93	368.852	865.079	799.289	401.603	58696.8	55727.8	57262.2	57228.9	1484.79		7.6	413.793	1089.29	751.152	751.41	337.746	50567.1	50187.5	50087.2	50280.6	253.115
7.63333	682.54	436.508	960.938	693.328	262.381	61867	56638.9	55803.6	58103.2	3286.25		7.63333	745.763	877.193	266.968	629.975	321.168	49696.4	49500	49380.7	49525.7	159.435
7.66667	968.75	351.562	607.692	642.668	310.077	59119.8	54581.5	57715.1	57138.8	2323.37		7.66667	-300	745.763	208.889	218.217	522.944	52672.6	52726.2	51176.1	52191.6	879.867
7.7	1215.38	700	1022.73	979.371	260.413	59974.5	53547.9	58436	57319.5	3355.65		7.7	508.197	254.237	502.183	421.539	144.919	51866.3	52034.9	51505.6	51802.2	270.412
7.73333	1075.76	628.788	566.176	756.907	277.901	59535	56661.5	55289.8	57162.1	2166.44		7.73333	428.571	-150	-141.631	45.6468	331.649	51145.3	50593	51385.9	51041.4	406.513
7.76667	1507.46	544.776	543.478	865.239	556.182	61615	54219.4	56438.9	57424.4	3795.03		7.76667	234.375	645.161	738.397	539.311	268.165	51528.4	51011.4	53016.3	51852	1040.91
7.8	1000	507.353	807.143	771.499	248.25	61250	55525.5	58972.2	58582.6	2882.07		7.8	615.385	825.397	211.618	550.8	311.945	52005.6	52277.8	52718.1	52333.8	359.554
7.83333	1043.48	521.429	993.056	852.654	287.956	60918.3	55595	58385.9	58299.7	2662.68		7.83333	-60.6061	968.75	926.531	611.558	582.494	53227.8	54455.6	52930.9	53538.1	808.324
7.86667	633.803	584.507	801.37	673.227	113.68	61542.5	55583.3	57058.5	58061.4	3103.57		7.86667	1447.76	800	27.668	758.476	710.957	53940.2	53423.9	51536.5	52966.9	1265.38
7.9	833.333	437.5	1020	763.611	297.443	61402.8	56745.2	58099	58749	2395.86		7.9	102.941	803.03	649.805	518.592	368.027	52111.7	52117	51668.4	51965.7	257.509
7.93333	1041.1	280.822	1098.68	806.867	456.478	61921.3	56674.5	58954.1	59183.3	2630.88		7.93333	200	134.328	-187.739	48.863	207.518	51630.2	54308.5	52375	52771.2	1382.42
7.96667	706.667	566.667	519.231	597.521	97.4529	61195.5	58410.4	59137.8	59581.2	1444.52		7.96667	788.732	382.353	856.604	675.896	256.471	52692.7	55489.6	51195	53125.8	2179.8
8	855.263	611.842	268.75	578.618	294.665	61156.2	56828.7	58015	58666.7	2236.16		8	680.556	657.143	11.1524	449.617	379.902	53107.1	52479.6	53053.9	52880.2	347.972
8.03333	NaN	NaN	NaN	NaN	NaN	NaN	NaN	NaN	NaN	NaN		8.03333	NaN	NaN	NaN	NaN	NaN	NaN	NaN	NaN	NaN	NaN
8.06667	NaN	NaN	NaN	NaN	NaN	NaN	NaN	NaN	NaN	NaN		8.06667	NaN	NaN	NaN	NaN	NaN	NaN	NaN	NaN	NaN	NaN
8.1	NaN	NaN	NaN	NaN	NaN	NaN	NaN	NaN	NaN	NaN		8.1	NaN	NaN	NaN	NaN	NaN	NaN	NaN	NaN	NaN	NaN
8.13333	458.333	1913.04	-37.5	777.959	1013.79	69176.5	62912.5	62250	64779.7	3822.13		8.13333	681.818	-147.727	-428.571	35.1732	577.348	44906.2	51535.7	52675	49705.7	4195.26
8.16667	375	41.6667	512.5	309.722	242.109	68722.2	60202.4	62202.4	63709	4455.26		8.16667	-636.364	1534.09	380.952	426.227	1085.94	46447.9	52250	51625	50107.6	3184.78
8.2	560	1583.33	-287.5	618.611	936.793	70222.2	57821.4	62773.8	63605.8	6242.12		8.2	-43.4783	852.273	-285.714	174.36	599.453	45190	53250	53928.6	50789.5	4861.18
8.23333	1280	1041.67	488.095	936.587	406.275	67666.7	59869	62375	63303.6	3980.88		8.23333	1608.7	815.217	1454.55	1292.82	420.736	47910	49784.1	53452.4	50382.2	2819.18
8.26667	461.538	600	59.5238	373.687	280.744	70055.6	63916.7	61011.4	64994.5	4617.43		8.26667	-86.9565	-1228.26	-681.818	-665.679	570.823	47350	53011.4	49404.8	49922	2865.91
8.3	423.077	1680	1284.09	1129.06	642.644	67421.1	65011.4	64465.9	65632.8	1572.52		8.3	1666.67	-385.417	652.174	644.475	1026.06	48350	50329.5	50113.6	49597.7	1085.94
8.33333	1222.22	576.923	3238.64	1679.26	1388.47	69631.6	61193.2	63184.8	64669.8	4410.86		8.33333	625	906.25	782.609	771.286	140.966	46144.2	52284.1	54068.2	50832.2	4156.72
8.36667	714.286	76.9231	1102.27	631.161	517.704	63000	60228.3	63837	62355.1	1888.81		8.36667	800	281.25	1695.65	925.634	715.522	49910	52706.5	51750	51455.5	1421.33
8.4	392.857	-148.148	1141.3	462.004	647.501	66750	62663	66184.8	65199.3	2214.55		8.4	461.538	-290	1166.67	446.068	728.457	47451.9	53010.9	48978.3	49813.7	2872.09
8.43333	586.207	925.926	750	754.044	169.896	68150	60358.7	66177.1	64895.3	4050.73		8.43333	692.308	-1317.31	-83.3333	-236.111	1013.48	48798.1	50576.1	51152.2	50175.4	1227.12
8.46667	-379.31	1071.43	260.417	317.512	727.053	66571.4	60427.1	66510.4	64503	3529.96		8.46667	307.692	-48.0769	-600	-113.462	457.365	53144.2	53218.8	54673.9	53679	862.456
8.5	-133.333	1428.57	593.75	629.663	781.571	67333.3	62885.4	65385.4	65201.4	2229.66		8.5	37.037	-490.741	923.077	156.458	714.434	50138.9	52052.1	53891.3	52027.4	1876.33
8.53333	1666.67	1724.14	730	1373.6	558.116	65571.4	64177.1	63810	64519.5	929.299		8.53333	2111.11	-1009.26	615.385	572.412	1560.63	50731.5	54468.8	53604.2	52934.8	1956.48
8.56667	-548.387	1166.67	170	262.76	861.281	65090.9	63450	62490	63677	1315.23		8.56667	-785.714	-937.5	1407.41	-105.269	1312.21	51916.7	53410	53020.8	52782.5	774.67
8.6	1750	533.333	932.692	1072.01	620.182	64227.3	62250	65355.8	63944.3	1572.1		8.6	-827.586	312.5	1333.33	272.749	1081.01	51731.5	53170	56270.8	53724.1	2319.85
8.63333	500	-32.2581	548.077	338.606	322.076	67565.2	63625	62509.6	64566.6	2656.08		8.63333	103.448	922.414	285.714	437.192	429.983	52312.5	54317.3	51860	52829.9	1307.82
8.66667	60.6061	1250	1009.26	773.288	628.829	64000	63509.6	62379.6	63296.4	830.958		8.66667	933.333	-908.333	0	8.33333	920.862	55062.5	55970	55500	55510.8	453.847
8.7	735.294	575.758	-705.357	201.898	789.745	69434.8	60490.7	64453.7	64793.1	4481.67		8.7	677.419	258.333	1034.48	656.745	388.488	52919.6	50083.3	55260	52754.3	2592.29
8.73333	823.529	454.545	1258.93	845.668	402.648	66750	63009.3	63453.7	64404.3	2043.54		8.73333	806.452	-330.645	1200	558.602	794.853	52526.8	53601.9	52711.5	52946.7	574.827
8.76667	-228.571	1411.76	767.241	650.145	826.414	66333.3	62151.8	67116.1	65200.4	2669.02		8.76667	875	669.355	566.667	703.674	157.005	53026.8	54898.1	56211.5	54712.2	1600.5
8.8	888.889	85.7143	175	383.201	440.208	68375	64794.6	64723.2	65964.3	2088.05		8.8	1031.25	304.688	161.29	499.076	466.42	55919.6	56120.4	55211.5	55750.5	477.437
8.83333	837.838	514.286	1108.33	820.152	297.418	66480	60836.2	64870.7	64062.3	2907.44		8.83333	1606.06	83.3333	32.2581	573.884	894.256	55025.9	52866.1	53388.9	53760.3	1126.77
8.86667	1243.24	1250	-346.774	715.49	919.954	70320	65836.2	64112.1	66756.1	3204.57		8.86667	176.471	598.485	718.75	497.902	284.788	56887.9	54008.9	56166.7	55687.8	1498.04
8.9	157.895	729.73	1632.81	840.146	743.633	69153.8	66491.4	66141.7	67262.3	1647.44		8.9	1600	698.529	531.25	943.26	574.871	51725	54284.5	53553.6	53187.7	1318.39
8.93333	358.974	789.474	476.562	541.67	222.512	67923.1	60475	65941.7	64779.9	3857.55		8.93333	-542.857	507.143	727.273	230.519	678.747	51458.3	53905.2	56125	53829.5	2334.25
8.96667	975	1102.56	1340.91	1139.49	185.728	69148.1	64975	63814.5	65979.2	2805.04		8.96667	-27.7778	-978.571	735.294	-90.3517	858.645	53830.6	53241.7	52086.2	53052.8	887.416
9	48.7805	1200	242.647	497.143	616.362	68407.4	64266.1	67072.6	66582	2113.77		9	1081.08	937.5	1285.71	1101.43	174.997	56185.5	54141.7	52810.3	54379.2	1700.06
9.03333	595.238	825	713.235	711.158	114.895	67178.6	64330.6	67008.1	66172.4	1597.31		9.03333	270.27	236.486	714.286	407.014	266.641	52460.9	57375	57120.7	55652.2	2766.65
9.06667	-23.2558	1285.71	729.167	663.875	656.923	67500	64976.6	67976.6	66817.7	1612.19		9.06667	1184.21	1203.95	222.222	870.127	561.189	54742.2	58169.4	53683.3	55531.6	2344.89
9.1	790.698	619.048	1256.94	888.897	330.091	68482.8	65226.6	66492.4	66733.9	1641.48		9.1	846.154	-690.789	594.595	249.986	824.388	53295.5	54459.7	57716.7	55157.3	2291.67
9.13333	1044.44	1022.73	-47.2973	673.291	624.143	67275.9	62734.8	68825.8	66278.8	3165.5		9.13333	375	-6.41026	1000	456.197	508.095	55174.2	53726.6	56616.7	55172.5	1445.05
9.16667	956.522	522.727	1138.16	872.469	316.208	66666.7	63419.1	65419.1	65168.3	1638.24		9.16667	926.829	168.75	1263.16	786.246	560.584	55139.7	54320.3	53403.2	54287.7	868.698
9.2	553.191	866.667	1416.67	945.508	437.103	69933.3	63654.4	66595.6	66727.8	3141.55		9.2	463.415	628.049	1846.15	979.206	755.298	54375	57189.4	56080.6	55881.7	1417.71
9.23333	978.723	739.13	2237.18	1318.34	804.702	71300	64625	66035.7	67320.2	3518.01		9.23333	-95.2381	-225.61	25	-98.616	125.339	57463.2	55553	54390.6	55802.3	1551.4
9.26667	1224.49	479.167	206.25	636.635	527.068	70483.9	65207.1	66451.4	67380.8	2758.41		9.26667	-69.7674	-52.3256	439.024	105.644	288.848	54592.9	54507.4	57045.5	55381.9	1441.32
9.3	1560	812.5	1079.27	1150.59	378.819	69500	67007.1	67645.8	68051	1294.87		9.3	727.273	575.581	853.659	718.838	139.23	57478.6	59919.1	57075.8	58157.8	1538.57
9.33333	470.588	938.776	1244.05	884.47	389.579	68593.8	67062.5	64547.3	66734.5	2043.07		9.33333	422.222	-96.5909	547.619	291.083	341.54	55187.5	55978.6	57439.4	56201.8	1142.43
9.36667	1346.15	1280	308.14	978.098	581.143	73843.8	65601.4	66250	68565	4582.99		9.36667	239.13	572.222	162.791	324.714	217.72	57243.1	56178.6	57867.6	57096.4	854.031
9.4	283.019	730.769	664.773	559.52	241.72	72969.7	65141.9	67532.9	68548.2	4011.45		9.4	808.511	538.043	568.182	638.245	148.222	58074.3	55006.9	55750	56277.1	1600.18
9.43333	370.37	962.264	783.333	705.323	303.56	71264.7	66559.2	71322.4	69715.4	2733.52		9.43333	729.167	-175.532	88.8889	214.175	465.18	58750	56201.4	57271.4	57407.6	1279.75
9.46667	1200	1166.67	1483.7	1283.45	174.213	68500	63559.2	67416.7	66492	2596.95		9.46667	408.163	265.625	1195.65	623.147	500.9	56940.8	56114.9	58871.4	57309	1414.69
9.5	767.857	890.909	750	802.922	76.7203	67057.1	67057.7	65673.1	66596	799.249		9.5	918.367	973.958	391.304	761.21	321.551	55388.2	57574.3	57930.6	56964.3	1376.59
9.53333	684.211	946.429	942.708	857.782	150.329	69142.9	65206.2	68131.2	67493.5	2044.34		9.53333	640	750	808.511	732.837	85.5563	56865.4	57763.5	56069.4	56899.4	847.548
9.56667	728.814	1210.53	739.796	893.045	275.001	69333.3	65531.2	68640.2	67834.9	2024.93		9.56667	980.769	435	250	555.256	379.937	55893.8	59138.2	57608.1	57546.7	1623.08
9.6	783.333	724.138	765	757.49	30.3038	68837.8	67103.7	67886.9	67942.8	868.44		9.6	288.462	308.824	204.082	267.122	55.5359	59393.8	58442.3	60527	59454.4	1043.68
9.63333	754.098	576.271	-14.7059	438.555	402.479	70405.4	63744	67720.2	67289.9	3351.46		9.63333	603.774	302.885	380	428.886	156.288	56213.4	59698.7	57355.3	57755.8	1776.84
9.66667	412.698	868.852	1062.5	781.35	333.621	66552.6	67148.8	68494.2	67398.5	994.577		9.66667	185.185	202.83	823.529	403.848	363.562	58140.2	58156.2	56500	57598.8	951.649
9.7	765.625	774.194	740.566	760.128	17.4747	70526.3	64075.6	67657	67419.6	3231.91		9.7	454.545	-245.37	-153.846	18.443	380.438	57875	58106.2	57705.1	57895.5	201.342
9.73333	400	343.75	375	372.917	28.1828	71153.8	64733	68733	68206.6	3242.65		9.73333	263.158	1050	584.906	632.688	395.591	60898.8	57713.4	57653.8	58755.4	1856.52
9.76667	727.273	1171.88	325.893	741.68	423.175	70850	66801.1	69116.7	68922.6	2031.4		9.76667	482.759	566.964	388.889	479.537	89.0814	56715.1	57006	58737.5	57486.2	1093.38
9.8	544.118	439.394	425.439	469.65	64.8672	69100	67250	71450	69266.7	2104.95		9.8	568.966	381.579	872.727	607.757	247.861	57767	59291.7	55865.9	57641.5	1716.35
9.83333	840.58	955.224	337.719	711.174	328.462	68658.5	66805.6	68483.7	67982.6	1023.09		9.83333	305.085	150.862	250	235.316	78.1529	57471.6	58633.7	58890.2	58331.9	755.968
9.86667	757.143	691.176	919.492	789.27	117.499	70357.1	66353.3	68324.5	68345	2002.02		9.86667	672.131	487.288	614.035	591.151	94.5224	55838.9	56778.4	59768.3	57461.9	2051.92
9.9	763.889	1128.57	837.5	909.987	192.845	70190.5	66941.5	68984.4	68705.4	1642.35		9.9	774.194	504.098	1189.66	822.649	345.337	56061.1	58505.7	58892.9	57819.9	1535.39
9.93333	876.712	943.662	774.59	864.988	85.1435	70767.4	66130.2	70442.7	69113.5	2588.66		9.93333	79.3651	334.677	847.458	420.5	391.172	58125	57916.7	59290.7	58444.1	740.52

## Sheet: Fig6c ln(OD)
Note: - ln(OD) = ln(OD-OD_background). - Background was measured from medium without cells in same experimental conditions. - 'NA' indicate that the microplate was taken out of the plate reader for dilution/induction. An estimated time of 6 min was allocated to each dilution/induction operation. - AHL induction took place at time = 2.800 hr. - Data shown in Figure 6c highlighted in bold.
pHH290443 (unregulated device)												pHH290498 (regulated device)
	AHL = 0					AHL = 1000 nM							AHL = 0					AHL = 1000 nM
time (hr)	bio #1	bio #2	bio #3	ln(OD) mean	ln(OD) std	bio #1	bio #2	bio #3	ln(OD) mean	ln(OD) std		time (hr)	bio #1	bio #2	bio #3	ln(OD) mean	ln(OD) std	bio #1	bio #2	bio #3	ln(OD) mean	ln(OD) std
0.133333	-4.03137	-4.01738	-4.07454	-4.0411	0.0297952	-4.16692	-4.01738	-3.98998	-4.05809	0.0952321		0.133333	-4.01738	-3.86323	-3.91202	-3.93088	0.0787864	-4.01738	-3.86323	-3.96332	-3.94798	0.0782117
0.166667	-4.03137	-4.01738	-4.01738	-4.02205	0.00807496	-4.16692	-4.01738	-3.98998	-4.05809	0.0952321		0.166667	-4.01738	-3.86323	-3.91202	-3.93088	0.0787864	-4.01738	-3.86323	-3.91202	-3.93088	0.0787864
0.2	-4.03137	-3.96332	-4.01738	-4.00402	0.0359401	-4.10439	-3.96332	-3.98998	-4.01923	0.074949		0.2	-3.96332	-3.86323	-3.91202	-3.91286	0.0500469	-3.96332	-3.81671	-3.91202	-3.89735	0.0743949
0.233333	-3.97656	-3.96332	-3.96332	-3.96773	0.00764714	-4.10439	-3.96332	-3.93734	-4.00168	0.0898934		0.233333	-3.96332	-3.81671	-3.86323	-3.88109	0.0749148	-3.96332	-3.81671	-3.91202	-3.89735	0.0743949
0.266667	-3.97656	-3.91202	-3.96332	-3.95063	0.0340873	-4.04555	-3.91202	-3.93734	-3.96497	0.0709246		0.266667	-3.91202	-3.81671	-3.86323	-3.86399	0.0476596	-3.96332	-3.81671	-3.86323	-3.88109	0.0749148
0.3	-3.97656	-3.91202	-3.91202	-3.93354	0.0372613	-4.04555	-3.91202	-3.93734	-3.96497	0.0709246		0.3	-3.91202	-3.81671	-3.81671	-3.84848	0.0550274	-3.91202	-3.77226	-3.86323	-3.84917	0.0709339
0.333333	-3.9246	-3.91202	-3.91202	-3.91622	0.00726236	-4.04555	-3.91202	-3.88733	-3.9483	0.0851227		0.333333	-3.91202	-3.77226	-3.81671	-3.83367	0.0714066	-3.91202	-3.7297	-3.81671	-3.81948	0.0911923
0.366667	-3.9246	-3.86323	-3.91202	-3.89995	0.0324162	-3.98998	-3.86323	-3.88733	-3.91352	0.0673109		0.366667	-3.86323	-3.77226	-3.77226	-3.80258	0.0525226	-3.86323	-3.7297	-3.81671	-3.80322	0.0677812
0.4	-3.87521	-3.86323	-3.86323	-3.86722	0.00691446	-3.98998	-3.86323	-3.8397	-3.89764	0.0808336		0.4	-3.86323	-3.7297	-3.7297	-3.77421	0.0770944	-3.86323	-3.7297	-3.81671	-3.80322	0.0677812
0.433333	-3.87521	-3.81671	-3.86323	-3.85172	0.0309013	-3.93734	-3.81671	-3.8397	-3.86459	0.064048		0.433333	-3.81671	-3.68888	-3.7297	-3.7451	0.0652927	-3.81671	-3.68888	-3.77226	-3.75928	0.0648971
0.466667	-3.82814	-3.77226	-3.81671	-3.80571	0.0295217	-3.93734	-3.81671	-3.79424	-3.84943	0.0769567		0.466667	-3.81671	-3.68888	-3.7297	-3.7451	0.0652927	-3.81671	-3.68888	-3.77226	-3.75928	0.0648971
0.5	-3.82814	-3.77226	-3.81671	-3.80571	0.0295217	-3.88733	-3.77226	-3.79424	-3.81794	0.0610872		0.5	-3.81671	-3.64966	-3.68888	-3.71842	0.0873563	-3.77226	-3.64966	-3.7297	-3.71721	0.0622488
0.533333	-3.82814	-3.77226	-3.77226	-3.79089	0.0322626	-3.88733	-3.77226	-3.79424	-3.81794	0.0610872		0.533333	-3.77226	-3.64966	-3.68888	-3.7036	0.0626127	-3.77226	-3.61192	-3.68888	-3.69102	0.0801927
0.566667	-3.78319	-3.7297	-3.77226	-3.76172	0.0282601	-3.88733	-3.7297	-3.75075	-3.78926	0.0855794		0.566667	-3.77226	-3.61192	-3.68888	-3.69102	0.0801927	-3.7297	-3.61192	-3.68888	-3.67683	0.0598084
0.6	-3.78319	-3.7297	-3.7297	-3.74753	0.0308817	-3.8397	-3.7297	-3.70908	-3.7595	0.0702222		0.6	-3.7297	-3.61192	-3.64966	-3.66376	0.0601443	-3.7297	-3.57555	-3.64966	-3.65164	0.0770944
0.633333	-3.74017	-3.68888	-3.7297	-3.71958	0.0271019	-3.8397	-3.68888	-3.70908	-3.74589	0.0818712		0.633333	-3.68888	-3.57555	-3.61192	-3.62545	0.0578633	-3.68888	-3.57555	-3.64966	-3.63803	0.0575524
0.666667	-3.69893	-3.64966	-3.68888	-3.67916	0.0260349	-3.79424	-3.64966	-3.66908	-3.70433	0.0784714		0.666667	-3.68888	-3.54046	-3.61192	-3.61375	0.074227	-3.68888	-3.54046	-3.61192	-3.61375	0.074227
0.7	-3.69893	-3.64966	-3.68888	-3.67916	0.0260349	-3.79424	-3.64966	-3.66908	-3.70433	0.0784714		0.7	-3.64966	-3.54046	-3.57555	-3.58856	0.0557493	-3.68888	-3.50656	-3.61192	-3.60245	0.0915287
0.733333	-3.65932	-3.61192	-3.64966	-3.6403	0.0250488	-3.75075	-3.61192	-3.63061	-3.66443	0.0753432		0.733333	-3.64966	-3.54046	-3.54046	-3.57686	0.0630462	-3.64966	-3.50656	-3.57555	-3.57726	0.0715657
0.766667	-3.65932	-3.57555	-3.61192	-3.6156	0.0420059	-3.75075	-3.61192	-3.59357	-3.65208	0.0859453		0.766667	-3.61192	-3.50656	-3.54046	-3.55298	0.0537843	-3.61192	-3.47377	-3.57555	-3.55375	0.0716099
0.8	-3.62122	-3.57555	-3.61192	-3.6029	0.0241347	-3.70908	-3.57555	-3.59357	-3.62607	0.0724552		0.8	-3.61192	-3.47377	-3.50656	-3.53075	0.0721821	-3.61192	-3.44202	-3.54046	-3.53147	0.0853058
0.833333	-3.58452	-3.54046	-3.57555	-3.56684	0.0232849	-3.66908	-3.54046	-3.55785	-3.58913	0.0697807		0.833333	-3.57555	-3.44202	-3.47377	-3.49711	0.0697595	-3.57555	-3.44202	-3.50656	-3.50804	0.0667781
0.866667	-3.58452	-3.54046	-3.57555	-3.56684	0.0232849	-3.66908	-3.50656	-3.52337	-3.56633	0.0893745		0.866667	-3.57555	-3.44202	-3.47377	-3.49711	0.0697595	-3.57555	-3.41125	-3.50656	-3.49779	0.0825021
0.9	-3.54912	-3.50656	-3.54046	-3.53204	0.022493	-3.63061	-3.50656	-3.52337	-3.55351	0.0672968		0.9	-3.54046	-3.41125	-3.44202	-3.46458	0.0674945	-3.54046	-3.41125	-3.47377	-3.47516	0.0646171
0.933333	-3.51493	-3.47377	-3.50656	-3.49842	0.0217531	-3.59357	-3.47377	-3.49003	-3.51912	0.0649838		0.933333	-3.50656	-3.38139	-3.44202	-3.44332	0.0625918	-3.54046	-3.38139	-3.44202	-3.45462	0.080278
0.966667	-3.51493	-3.44202	-3.47377	-3.4769	0.0365544	-3.59357	-3.44202	-3.45777	-3.49779	0.0833241		0.966667	-3.50656	-3.35241	-3.41125	-3.4234	0.077791	-3.50656	-3.35241	-3.44202	-3.43366	0.0774145
1	-3.48187	-3.44202	-3.47377	-3.46588	0.0210604	-3.55785	-3.44202	-3.45777	-3.48588	0.0628248		1	-3.47377	-3.35241	-3.38139	-3.40252	0.0633792	-3.47377	-3.32424	-3.41125	-3.40308	0.0750994
1.03333	-3.48187	-3.41125	-3.44202	-3.44504	0.0354058	-3.52337	-3.41125	-3.42652	-3.45371	0.0608047		1.03333	-3.44202	-3.32424	-3.38139	-3.38255	0.0589	-3.44202	-3.29684	-3.38139	-3.37342	0.072919
1.06667	-3.44986	-3.38139	-3.41125	-3.41417	0.0343272	-3.52337	-3.38139	-3.39621	-3.43366	0.0780422		1.06667	-3.44202	-3.32424	-3.35241	-3.37289	0.0615044	-3.44202	-3.29684	-3.38139	-3.37342	0.072919
1.1	-3.41885	-3.12357	-3.38139	-3.30794	0.160765	-3.49003	-3.35241	-3.3668	-3.40308	0.075645		1.1	-3.41125	-3.29684	-3.32424	-3.34411	0.0597375	-3.41125	-3.27017	-3.35241	-3.34461	0.0708619
1.13333	-3.38877	-3.35241	-3.38139	-3.37419	0.0192239	-3.45777	-3.32424	-3.3668	-3.38293	0.0682127		1.13333	-3.38139	-3.27017	-3.32424	-3.32527	0.05562	-3.38139	-3.24419	-3.32424	-3.31661	0.0689179
1.16667	-3.35958	-3.32424	-3.35241	-3.34541	0.0186809	-3.42652	-3.29684	-3.33822	-3.35386	0.0662378		1.16667	-3.38139	-3.24419	-3.27017	-3.29859	0.0728812	-3.38139	-3.21888	-3.32424	-3.30817	0.0824422
1.2	-3.35958	-3.29684	-3.32424	-3.32688	0.0314528	-3.42652	-3.29684	-3.31044	-3.3446	0.0712673		1.2	-3.35241	-3.21888	-3.27017	-3.28048	0.0673606	-3.35241	-3.19418	-3.29684	-3.28114	0.0802711
1.23333	-3.33121	-3.10109	-3.29684	-3.24305	0.124129	-3.39621	-3.24419	-3.28341	-3.30794	0.0789198		1.23333	-3.32424	-3.19418	-3.24419	-3.2542	0.0656019	-3.32424	-3.19418	-3.27017	-3.26286	0.0653337
1.26667	-3.30362	-3.24419	-3.27017	-3.27266	0.0297899	-3.3668	-3.24419	-3.2571	-3.28936	0.0673692		1.26667	-3.29684	-3.19418	-3.21888	-3.23663	0.0535811	-3.32424	-3.17009	-3.24419	-3.24617	0.0770944
1.3	-3.30362	-3.24419	-3.27017	-3.27266	0.0297899	-3.33822	-3.21888	-3.2571	-3.2714	0.0609451		1.3	-3.29684	-3.17009	-3.19418	-3.22037	0.0673109	-3.29684	-3.14656	-3.21888	-3.22076	0.0751587
1.33333	-3.27677	-3.19418	-3.21888	-3.22994	0.042391	-3.31044	-3.19418	-3.23145	-3.24536	0.0593642		1.33333	-3.27017	-3.14656	-3.17009	-3.1956	0.0656389	-3.27017	-3.12357	-3.21888	-3.2042	0.0743949
1.36667	-3.25062	-3.19418	-3.21888	-3.22123	0.0282941	-3.31044	-3.17009	-3.20645	-3.22899	0.072843		1.36667	-3.24419	-3.12357	-3.17009	-3.17928	0.0608375	-3.24419	-3.10109	-3.19418	-3.17982	0.0726231
1.4	-3.22515	-3.17009	-3.19418	-3.19647	0.0276011	-3.28341	-3.14656	-3.18206	-3.20401	0.0710205		1.4	-3.21888	-3.10109	-3.14656	-3.15551	0.0593997	-3.21888	-3.07911	-3.17009	-3.15603	0.0709339
1.43333	-3.2003	-3.14656	-3.17009	-3.17231	0.0269413	-3.2571	-3.12357	-3.15825	-3.17964	0.0692871		1.43333	-3.19418	-3.07911	-3.12357	-3.13229	0.0580284	-3.19418	-3.05761	-3.14656	-3.13278	0.0693217
1.46667	-3.17606	-3.12357	-3.14656	-3.14873	0.0263123	-3.23145	-3.10109	-3.13499	-3.15585	0.0676364		1.46667	-3.19418	-3.05761	-3.10109	-3.11763	0.069773	-3.19418	-3.03655	-3.12357	-3.1181	0.0789564
1.5	-3.15239	-3.10109	-3.12357	-3.12568	0.025712	-3.20645	-3.07911	-3.11227	-3.13261	0.0660626		1.5	-3.17009	-3.03655	-3.07911	-3.09525	0.0682127	-3.17009	-3.01593	-3.10109	-3.0957	0.0772165
1.53333	-3.12926	-2.90042	-3.10109	-3.04359	0.124787	-3.18206	-3.05761	-3.09004	-3.1099	0.0645605		1.53333	-3.14656	-3.01593	-3.05761	-3.07337	0.0667207	-3.14656	-2.99573	-3.07911	-3.0738	0.0755517
1.56667	-3.10666	-3.05761	-3.07911	-3.08113	0.02459	-3.15825	-3.03655	-3.0683	-3.0877	0.0631253		1.56667	-3.12357	-2.99573	-3.05761	-3.05897	0.0639276	-3.12357	-2.97593	-3.05761	-3.05237	0.0739574
1.6	-3.10666	-3.03655	-3.05761	-3.06694	0.0359748	-3.13499	-3.01593	-3.04703	-3.06598	0.0617525		1.6	-3.10109	-2.99573	-3.03655	-3.04446	0.0531233	-3.10109	-2.95651	-3.05761	-3.0384	0.074179
1.63333	-3.08456	-3.01593	-3.03655	-3.04568	0.0352134	-3.11227	-2.99573	-3.02619	-3.04473	0.0604383		1.63333	-3.10109	-2.97593	-3.01593	-3.03099	0.0639246	-3.10109	-2.95651	-3.03655	-3.03139	0.072429
1.66667	-3.06294	-2.99573	-3.01593	-3.02487	0.0344837	-3.11227	-2.97593	-3.00578	-3.03133	0.0716677		1.66667	-3.07911	-2.95651	-2.99573	-3.01045	0.0626127	-3.07911	-2.91877	-3.01593	-3.00461	0.0807694
1.7	-3.02105	-2.97593	-2.99573	-2.99757	0.0226163	-3.0683	-2.95651	-2.98578	-3.00353	0.057971		1.7	-3.05761	-2.93746	-2.97593	-2.99033	0.0613536	-3.05761	-2.91877	-2.99573	-2.9907	0.0695547
1.73333	-3.02105	-2.95651	-2.97593	-2.9845	0.0331113	-3.0683	-2.93746	-2.96617	-2.99065	0.0687674		1.73333	-3.03655	-2.91877	-2.95651	-2.97061	0.0601443	-3.03655	-2.8824	-2.97593	-2.96496	0.0776583
1.76667	-3.00074	-2.91877	-2.95651	-2.95868	0.0410296	-3.04703	-2.91877	-2.94694	-2.97091	0.0674036		1.76667	-3.01593	-2.90042	-2.93746	-2.95127	0.0589817	-3.01593	-2.8647	-2.95651	-2.94572	0.0761912
1.8	-2.98084	-2.90042	-2.93746	-2.93958	0.0402524	-3.00578	-2.90042	-2.90955	-2.93859	0.0583725		1.8	-2.99573	-2.8824	-2.91877	-2.9323	0.0578633	-2.99573	-2.84731	-2.93746	-2.92684	0.0747785
1.83333	-2.96133	-2.8824	-2.91877	-2.92084	0.0395041	-3.00578	-2.8824	-2.90955	-2.93258	0.0648323		1.83333	-2.97593	-2.84731	-2.90042	-2.90789	0.0646329	-2.97593	-2.83022	-2.91877	-2.90831	0.0734174
1.86667	-2.92341	-2.8647	-2.90042	-2.89618	0.0295829	-2.96617	-2.8647	-2.87351	-2.90146	0.0562129		1.86667	-2.95651	-2.84731	-2.8824	-2.89541	0.0557493	-2.95651	-2.81341	-2.90042	-2.89011	0.0721051
1.9	-2.90498	-2.84731	-2.8647	-2.87233	0.0295798	-2.94694	-2.83022	-2.85597	-2.87771	0.0613237		1.9	-2.93746	-2.81341	-2.8647	-2.87186	0.0623351	-2.93746	-2.79688	-2.8824	-2.87225	0.0708389
1.93333	-2.88688	-2.83022	-2.84731	-2.8548	0.0290632	-2.92807	-2.81341	-2.83873	-2.86007	0.0602372		1.93333	-2.93746	-2.79688	-2.84731	-2.86055	0.0712201	-2.91877	-2.78062	-2.8647	-2.8547	0.0696165
1.96667	-2.8691	-2.79688	-2.83022	-2.83207	0.0361446	-2.90955	-2.79688	-2.82178	-2.84274	0.0591885		1.96667	-2.90042	-2.78062	-2.83022	-2.83709	0.0601953	-2.90042	-2.74887	-2.84731	-2.8322	0.0768965
2	-2.85163	-2.78062	-2.81341	-2.81522	0.0355401	-2.89137	-2.76462	-2.78872	-2.8149	0.0673109		2	-2.8824	-2.76462	-2.79688	-2.81464	0.0608655	-2.8824	-2.73337	-2.83022	-2.81533	0.075625
2.03333	-2.81759	-2.76462	-2.79688	-2.79303	0.0266921	-2.85597	-2.74887	-2.77259	-2.79248	0.0562509		2.03333	-2.8647	-2.74887	-2.78062	-2.79807	0.0598539	-2.8647	-2.7181	-2.79688	-2.79323	0.07337
2.06667	NaN	NaN	NaN	NaN	NaN	NaN	NaN	NaN	NaN	NaN		2.06667	NaN	NaN	NaN	NaN	NaN	NaN	NaN	NaN	NaN	NaN
2.1	NaN	NaN	NaN	NaN	NaN	NaN	NaN	NaN	NaN	NaN		2.1	NaN	NaN	NaN	NaN	NaN	NaN	NaN	NaN	NaN	NaN
2.13333	NaN	NaN	NaN	NaN	NaN	NaN	NaN	NaN	NaN	NaN		2.13333	NaN	NaN	NaN	NaN	NaN	NaN	NaN	NaN	NaN	NaN
2.16667	-3.8514	-3.91202	-3.77226	-3.84523	0.070085	-3.8397	-3.91202	-3.96332	-3.90501	0.0621043		2.16667	-3.87521	-3.86323	-3.91202	-3.88349	0.0254269	-3.86323	-3.88733	-3.81671	-3.85576	0.0358972
2.2	-3.80541	-3.86323	-3.77226	-3.81364	0.0460399	-3.79424	-3.86323	-3.96332	-3.8736	0.0850133		2.2	-3.82814	-3.86323	-3.91202	-3.8678	0.0421268	-3.86323	-3.88733	-3.77226	-3.84094	0.060687
2.23333	-3.76145	-3.86323	-3.7297	-3.78479	0.0697595	-3.79424	-3.86323	-3.91202	-3.8565	0.0591796		2.23333	-3.78319	-3.81671	-3.86323	-3.82105	0.0401968	-3.81671	-3.8397	-3.77226	-3.80956	0.0342851
2.26667	-3.76145	-3.81671	-3.7297	-3.76929	0.044032	-3.75075	-3.81671	-3.91202	-3.8265	0.081078		2.26667	-3.78319	-3.81671	-3.86323	-3.82105	0.0401968	-3.81671	-3.8397	-3.7297	-3.79537	0.0580225
2.3	-3.71934	-3.81671	-3.68888	-3.74164	0.0667718	-3.75075	-3.81671	-3.86323	-3.81023	0.0565182		2.3	-3.78319	-3.81671	-3.81671	-3.80554	0.0193543	-3.77226	-3.8397	-3.7297	-3.78055	0.0554675
2.33333	-3.71934	-3.77226	-3.68888	-3.72683	0.0421921	-3.70908	-3.81671	-3.86323	-3.79634	0.0790684		2.33333	-3.74017	-3.77226	-3.81671	-3.77638	0.0384361	-3.77226	-3.79424	-3.68888	-3.75179	0.0555824
2.36667	-3.71934	-3.77226	-3.64966	-3.71375	0.0614917	-3.70908	-3.77226	-3.81671	-3.76602	0.0540862		2.36667	-3.74017	-3.77226	-3.81671	-3.77638	0.0384361	-3.7297	-3.79424	-3.68888	-3.73761	0.0531233
2.4	-3.67893	-3.77226	-3.64966	-3.70028	0.0640299	-3.66908	-3.77226	-3.81671	-3.75268	0.0757401		2.4	-3.69893	-3.77226	-3.77226	-3.74782	0.0423378	-3.7297	-3.79424	-3.64966	-3.72453	0.072429
2.43333	-3.64009	-3.7297	-3.61192	-3.66057	0.0615044	-3.66908	-3.7297	-3.77226	-3.72368	0.051855		2.43333	-3.69893	-3.7297	-3.77226	-3.73363	0.0368232	-3.68888	-3.75075	-3.64966	-3.69643	0.0509694
2.46667	-3.64009	-3.7297	-3.57555	-3.64845	0.0774145	-3.63061	-3.7297	-3.77226	-3.71086	0.072681		2.46667	-3.65932	-3.68888	-3.7297	-3.69263	0.0353403	-3.64966	-3.70908	-3.61192	-3.65689	0.0489834
2.5	-3.6027	-3.68888	-3.57555	-3.62238	0.0591709	-3.63061	-3.68888	-3.7297	-3.68306	0.0498008		2.5	-3.65932	-3.68888	-3.7297	-3.69263	0.0353403	-3.64966	-3.70908	-3.61192	-3.65689	0.0489834
2.53333	-3.56666	-3.68888	-3.54046	-3.59867	0.0792172	-3.59357	-3.57555	-3.7297	-3.63294	0.0842804		2.53333	-3.62122	-3.64966	-3.7297	-3.66686	0.0562489	-3.61192	-3.66908	-3.57555	-3.61885	0.0471466
2.56667	-3.56666	-3.64966	-3.54046	-3.58559	0.0570081	-3.59357	-3.64966	-3.7297	-3.65764	0.0684164		2.56667	-3.62122	-3.64966	-3.68888	-3.65325	0.0339722	-3.61192	-3.66908	-3.57555	-3.61885	0.0471466
2.6	-3.53188	-3.61192	-3.50656	-3.55012	0.054998	-3.55785	-3.64966	-3.68888	-3.63213	0.0672499		2.6	-3.58452	-3.61192	-3.64966	-3.61537	0.0327062	-3.61192	-3.63061	-3.54046	-3.59433	0.0475798
2.63333	-3.53188	-3.61192	-3.47377	-3.53919	0.0693648	-3.52337	-3.61192	-3.64966	-3.59498	0.0648282		2.63333	-3.58452	-3.61192	-3.64966	-3.61537	0.0327062	-3.57555	-3.63061	-3.50656	-3.57091	0.0621566
2.66667	-3.49826	-3.57555	-3.47377	-3.51586	0.0531249	-3.49003	-3.57555	-3.64966	-3.57175	0.0798831		2.66667	-3.54912	-3.57555	-3.61192	-3.57886	0.0315311	-3.54046	-3.59357	-3.50656	-3.54686	0.0438576
2.7	-3.46574	-3.57555	-3.44202	-3.49444	0.0712419	-3.49003	-3.54046	-3.61192	-3.54747	0.0612465		2.7	-3.51493	-3.57555	-3.61192	-3.56747	0.0489991	-3.54046	-3.59357	-3.47377	-3.53593	0.0600288
2.73333	NaN	NaN	NaN	NaN	NaN	NaN	NaN	NaN	NaN	NaN		2.73333	NaN	NaN	NaN	NaN	NaN	NaN	NaN	NaN	NaN	NaN
2.76667	NaN	NaN	NaN	NaN	NaN	NaN	NaN	NaN	NaN	NaN		2.76667	NaN	NaN	NaN	NaN	NaN	NaN	NaN	NaN	NaN	NaN
2.8	NaN	NaN	NaN	NaN	NaN	NaN	NaN	NaN	NaN	NaN		2.8	NaN	NaN	NaN	NaN	NaN	NaN	NaN	NaN	NaN	NaN
2.83333	-3.43424	-3.50656	-3.38139	-3.44073	0.0628337	-3.42652	-3.50656	-3.57555	-3.50287	0.074586		2.83333	-3.48187	-3.50656	-3.54046	-3.50963	0.0294174	-3.47377	-3.55785	-3.29684	-3.44282	0.133231
2.86667	-3.4037	-3.47377	-3.35241	-3.40996	0.060922	-3.39621	-3.47377	-3.54046	-3.47015	0.072193		2.86667	-3.44986	-3.47377	-3.54046	-3.48803	0.0469521	-3.47377	-3.52337	-3.32424	-3.44046	0.10366
2.9	-3.37407	-3.44202	-3.35241	-3.3895	0.0467562	-3.3668	-3.44202	-3.50656	-3.43846	0.069949		2.9	-3.41885	-3.47377	-3.50656	-3.46639	0.0443155	-3.44202	-3.49003	-3.38139	-3.43781	0.0544389
2.93333	-3.34529	-3.41125	-3.32424	-3.36026	0.0453958	-3.3668	-3.44202	-3.50656	-3.43846	0.069949		2.93333	-3.41885	-3.44202	-3.47377	-3.44488	0.0275694	-3.41125	-3.45777	-3.35241	-3.40714	0.0528002
2.96667	-3.31732	-3.41125	-3.29684	-3.3418	0.0610086	-3.33822	-3.41125	-3.47377	-3.40775	0.0678406		2.96667	-3.38877	-3.44202	-3.47377	-3.43485	0.0429473	-3.38139	-3.42652	-3.35241	-3.38677	0.0373455
3	-3.31732	-3.38139	-3.27017	-3.32296	0.0558272	-3.31044	-3.38139	-3.44202	-3.37795	0.0658557		3	-3.35958	-3.41125	-3.44202	-3.40428	0.041661	-3.35241	-3.42652	-3.32424	-3.36772	0.0528308
3.03333	-3.2901	-3.35241	-3.27017	-3.30423	0.0428996	-3.31044	-3.35241	-3.41125	-3.35803	0.0506372		3.03333	-3.35958	-3.38139	-3.41125	-3.38407	0.0259399	-3.35241	-3.39621	-3.29684	-3.34848	0.0498022
3.06667	-3.26361	-3.35241	-3.24419	-3.28674	0.0576944	-3.2571	-3.32424	-3.38139	-3.32091	0.0622156		3.06667	-3.33121	-3.38139	-3.41125	-3.37462	0.0404496	-3.32424	-3.3668	-3.27017	-3.3204	0.0484275
3.1	-3.2378	-3.32424	-3.21888	-3.26031	0.0561689	-3.2571	-3.32424	-3.38139	-3.32091	0.0622156		3.1	-3.33121	-3.35241	-3.38139	-3.355	0.0251953	-3.32424	-3.3668	-3.27017	-3.3204	0.0484275
3.13333	-3.2378	-3.29684	-3.19418	-3.24294	0.0515196	-3.23145	-3.29684	-3.35241	-3.29357	0.0605426		3.13333	-3.30362	-3.32424	-3.35241	-3.32675	0.0244923	-3.29684	-3.33822	-3.24419	-3.29308	0.0471267
3.16667	-3.21265	-3.27017	-3.17009	-3.21763	0.0502278	-3.20645	-3.27017	-3.32424	-3.26695	0.0589573		3.16667	-3.27677	-3.29684	-3.35241	-3.30867	0.0391828	-3.27017	-3.31044	-3.21888	-3.2665	0.045894
3.2	-3.1881	-3.27017	-3.14656	-3.20161	0.0629039	-3.18206	-3.24419	-3.29684	-3.24103	0.0574531		3.2	-3.25062	-3.29684	-3.32424	-3.29057	0.0372045	-3.24419	-3.31044	-3.19418	-3.24961	0.0583186
3.23333	-3.16415	-3.24419	-3.12357	-3.1773	0.0613801	-3.15825	-3.21888	-3.27017	-3.21577	0.0560238		3.23333	-3.25062	-3.27017	-3.29684	-3.27254	0.0231977	-3.21888	-3.2571	-3.17009	-3.21535	0.0436125
3.26667	-3.1179	-3.21888	-3.10109	-3.14596	0.063707	-3.13499	-3.19418	-3.24419	-3.19112	0.0546639		3.26667	-3.22515	-3.24419	-3.27017	-3.2465	0.0226005	-3.19418	-3.2571	-3.14656	-3.19928	0.0554468
3.3	-3.1179	-3.19418	-3.07911	-3.1304	0.0585441	-3.11227	-3.17009	-3.21888	-3.16708	0.0533686		3.3	-3.2003	-3.21888	-3.27017	-3.22978	0.036189	-3.17009	-3.23145	-3.12357	-3.17504	0.0541145
3.33333	-3.09555	-3.17009	-3.05761	-3.10775	0.0572222	-3.0683	-3.14656	-3.19418	-3.13635	0.0635579		3.33333	-3.17606	-3.19418	-3.24419	-3.20481	0.0352902	-3.17009	-3.20645	-3.10109	-3.15921	0.0535155
3.36667	-3.07369	-3.14656	-3.03655	-3.0856	0.0559588	-3.04703	-3.12357	-3.17009	-3.11356	0.0621373		3.36667	-3.15239	-3.19418	-3.21888	-3.18848	0.0336095	-3.12357	-3.18206	-3.07911	-3.12825	0.0516334
3.4	-3.0523	-3.12357	-3.01593	-3.06393	0.05475	-3.02619	-3.10109	-3.14656	-3.09128	0.0607789		3.4	-3.12926	-3.17009	-3.19418	-3.16451	0.0328169	-3.12357	-3.15825	-3.05761	-3.11314	0.0511251
3.43333	-3.03136	-3.10109	-2.99573	-3.04273	0.0535924	-3.00578	-3.07911	-3.12357	-3.06949	0.0594787		3.43333	-3.12926	-3.14656	-3.17009	-3.14863	0.0204903	-3.07911	-3.13499	-3.03655	-3.08355	0.04937
3.46667	-3.01085	-3.07911	-2.97593	-3.02196	0.0524828	-2.98578	-3.05761	-3.10109	-3.04816	0.058233		3.46667	-3.10666	-3.12357	-3.14656	-3.12559	0.0200229	-3.07911	-3.13499	-3.03655	-3.08355	0.04937
3.5	-2.97104	-3.05761	-2.95651	-2.99505	0.0546588	-2.96617	-3.01593	-3.07911	-3.02041	0.0566029		3.5	-3.08456	-3.10109	-3.14656	-3.11074	0.0321014	-3.05761	-3.09004	-2.99573	-3.04779	0.0479151
3.53333	-2.97104	-3.03655	-2.93746	-2.98169	0.050396	-2.94694	-2.99573	-3.05761	-3.00009	0.0554616		3.53333	-3.06294	-3.07911	-3.12357	-3.08854	0.0313923	-3.03655	-3.0683	-2.99573	-3.03353	0.0363798
3.56667	-2.93276	-3.01593	-2.91877	-2.95582	0.0525276	-2.92807	-2.99573	-3.03655	-2.98679	0.0547908		3.56667	-3.04178	-3.07911	-3.10109	-3.07399	0.0299879	-3.01593	-3.0683	-2.95651	-3.01358	0.0559328
3.6	-2.91415	-2.99573	-2.8824	-2.93076	0.0584618	-2.89137	-2.95651	-3.01593	-2.95461	0.0623032		3.6	-3.02105	-3.05761	-3.07911	-3.05259	0.0293552	-2.99573	-3.04703	-2.93746	-2.99341	0.0548181
3.63333	-2.89589	-2.97593	-2.8647	-2.91217	0.0573736	-2.87351	-2.93746	-2.99573	-2.93557	0.0611308		3.63333	-3.00074	-3.03655	-3.05761	-3.03164	0.0287488	-2.97593	-3.02619	-2.91877	-2.97363	0.053747
3.66667	-2.87795	-2.95651	-2.84731	-2.89392	0.0563252	-2.85597	-2.91877	-2.97593	-2.91689	0.0600018		3.66667	-2.98084	-3.01593	-3.03655	-3.01111	0.0281668	-2.95651	-3.00578	-2.91877	-2.96036	0.0436328
3.7	-2.86033	-2.93746	-2.83022	-2.876	0.0553144	-2.83873	-2.90042	-2.95651	-2.89855	0.0589137		3.7	-2.96133	-2.99573	-3.01593	-2.991	0.027608	-2.93746	-2.98578	-2.8824	-2.93522	0.0517258
3.73333	-2.84301	-2.90042	-2.81341	-2.85228	0.0442402	-2.80511	-2.8647	-2.91877	-2.86286	0.056852		3.73333	-2.96133	-2.97593	-2.99573	-2.97766	0.0172662	-2.91877	-2.96617	-2.8647	-2.91655	0.0507712
3.76667	-2.82599	-2.90042	-2.79688	-2.8411	0.0533981	-2.78872	-2.84731	-2.90042	-2.84548	0.0558744		3.76667	-2.92341	-2.95651	-2.97593	-2.95195	0.0265544	-2.90042	-2.94694	-2.84731	-2.89823	0.0498512
3.8	-2.79279	-2.8647	-2.78062	-2.81271	0.0454414	-2.77259	-2.83022	-2.8824	-2.8284	0.0549299		3.8	-2.90498	-2.93746	-2.95651	-2.93298	0.0260572	-2.8824	-2.92807	-2.83022	-2.88023	0.048964
3.83333	-2.7766	-2.84731	-2.74887	-2.79093	0.0507605	-2.74109	-2.81341	-2.8647	-2.8064	0.0621043		3.83333	-2.88688	-2.91877	-2.95651	-2.92072	0.0348577	-2.84731	-2.90955	-2.81341	-2.85676	0.0487631
3.86667	-2.76066	-2.83022	-2.73337	-2.77475	0.0499383	-2.72571	-2.78062	-2.83022	-2.77885	0.0522789		3.86667	-2.8691	-2.90042	-2.93746	-2.90233	0.0342217	-2.84731	-2.89137	-2.79688	-2.84519	0.0472812
3.9	-2.74497	-2.81341	-2.7181	-2.75883	0.0491424	-2.71055	-2.76462	-2.81341	-2.76286	0.0514512		3.9	-2.85163	-2.8824	-2.91877	-2.88427	0.0336085	-2.81341	-2.87351	-2.78062	-2.82252	0.0471114
3.93333	-2.72953	-2.78062	-2.70306	-2.73774	0.0394253	-2.69563	-2.74887	-2.79688	-2.74713	0.0506494		3.93333	-2.83446	-2.8647	-2.8824	-2.86052	0.0242416	-2.81341	-2.85597	-2.76462	-2.81133	0.0457103
3.96667	-2.69934	-2.76462	-2.67365	-2.71254	0.0468999	-2.66643	-2.73337	-2.78062	-2.72681	0.0573783		3.96667	-2.81759	-2.84731	-2.8647	-2.8432	0.0238265	-2.78062	-2.83873	-2.73337	-2.78424	0.0527734
4	NaN	NaN	NaN	NaN	NaN	NaN	NaN	NaN	NaN	NaN		4	NaN	NaN	NaN	NaN	NaN	NaN	NaN	NaN	NaN	NaN
4.03333	NaN	NaN	NaN	NaN	NaN	NaN	NaN	NaN	NaN	NaN		4.03333	NaN	NaN	NaN	NaN	NaN	NaN	NaN	NaN	NaN	NaN
4.06667	NaN	NaN	NaN	NaN	NaN	NaN	NaN	NaN	NaN	NaN		4.06667	NaN	NaN	NaN	NaN	NaN	NaN	NaN	NaN	NaN	NaN
4.1	-3.77226	-3.81671	-3.8397	-3.80956	0.0342851	-3.68888	-3.81671	-3.81671	-3.7741	0.0738046		4.1	-3.68888	-3.91202	-4.07454	-3.89181	0.193624	-3.86323	-3.91202	-3.74017	-3.83848	0.0885596
4.13333	-3.77226	-3.91202	-3.88733	-3.8572	0.0745923	-3.68888	-3.77226	-3.77226	-3.74447	0.0481404		4.13333	-3.77226	-3.86323	-4.01738	-3.88429	0.123911	-3.86323	-3.86323	-3.65932	-3.79526	0.117729
4.16667	-3.77226	-3.81671	-3.8397	-3.80956	0.0342851	-3.64966	-3.77226	-3.77226	-3.73139	0.0707845		4.16667	-3.81671	-3.86323	-3.96332	-3.88109	0.0749148	-3.86323	-3.86323	-3.69893	-3.80847	0.0948604
4.2	-3.7297	-3.77226	-3.79424	-3.7654	0.0328116	-3.61192	-3.7297	-3.77226	-3.70463	0.0830601		4.2	-3.77226	-3.81671	-3.91202	-3.83367	0.0714066	-3.81671	-3.86323	-3.69893	-3.79296	0.0846881
4.23333	-3.68888	-3.77226	-3.75075	-3.7373	0.0432889	-3.57555	-3.68888	-3.7297	-3.66471	0.0798668		4.23333	-3.77226	-3.81671	-3.91202	-3.83367	0.0714066	-3.81671	-3.81671	-3.69893	-3.77745	0.0680021
4.26667	-3.68888	-3.7297	-3.70908	-3.70922	0.0204114	-3.54046	-3.68888	-3.7297	-3.65301	0.0995887		4.26667	-3.77226	-3.77226	-3.91202	-3.81885	0.0806916	-3.77226	-3.81671	-3.69893	-3.76263	0.0594787
4.3	-3.61192	-3.68888	-3.70908	-3.66996	0.0512704	-3.54046	-3.64966	-3.68888	-3.62633	0.0769104		4.3	-3.7297	-3.77226	-3.91202	-3.80466	0.0953816	-3.77226	-3.77226	-3.69893	-3.74782	0.0423378
4.33333	-3.61192	-3.68888	-3.66908	-3.65662	0.039963	-3.54046	-3.61192	-3.68888	-3.61375	0.074227		4.33333	-3.7297	-3.77226	-3.86323	-3.7884	0.0682127	-3.7297	-3.77226	-3.65932	-3.72043	0.0570385
4.36667	-3.57555	-3.64966	-3.63061	-3.61861	0.0384846	-3.54046	-3.61192	-3.64966	-3.60068	0.0554605		4.36667	-3.7297	-3.7297	-3.86323	-3.77421	0.0770944	-3.7297	-3.77226	-3.62122	-3.70773	0.0778808
4.4	-3.54046	-3.61192	-3.59357	-3.58198	0.0371118	-3.50656	-3.57555	-3.64966	-3.57726	0.0715657		4.4	-3.7297	-3.68888	-3.81671	-3.7451	0.0652927	-3.68888	-3.7297	-3.62122	-3.67993	0.0547908
4.43333	-3.54046	-3.57555	-3.59357	-3.56986	0.0270084	-3.47377	-3.54046	-3.61192	-3.54205	0.0690889		4.43333	-3.68888	-3.68888	-3.81671	-3.73149	0.0738046	-3.68888	-3.7297	-3.58452	-3.6677	0.0748724
4.46667	-3.50656	-3.57555	-3.55785	-3.54665	0.0358336	-3.44202	-3.54046	-3.61192	-3.53147	0.0853058		4.46667	-3.68888	-3.68888	-3.77226	-3.71667	0.0481404	-3.64966	-3.68888	-3.58452	-3.64102	0.0527137
4.5	-3.47377	-3.54046	-3.52337	-3.51253	0.0346406	-3.44202	-3.50656	-3.57555	-3.50804	0.0667781		4.5	-3.64966	-3.64966	-3.77226	-3.69053	0.0707845	-3.61192	-3.68888	-3.54912	-3.61664	0.0700004
4.53333	-3.44202	-3.50656	-3.49003	-3.47954	0.0335244	-3.41125	-3.50656	-3.54046	-3.48609	0.0669938		4.53333	-3.61192	-3.64966	-3.7297	-3.66376	0.0601443	-3.61192	-3.64966	-3.54912	-3.60356	0.0507885
4.56667	-3.44202	-3.47377	-3.45777	-3.45785	0.0158745	-3.38139	-3.47377	-3.54046	-3.46521	0.0798771		4.56667	-3.61192	-3.61192	-3.7297	-3.65118	0.0680021	-3.57555	-3.64966	-3.51493	-3.58005	0.0674786
4.6	-3.41125	-3.44202	-3.45777	-3.43701	0.0236609	-3.38139	-3.47377	-3.50656	-3.45391	0.0649023		4.6	-3.57555	-3.57555	-3.68888	-3.61333	0.0654303	-3.57555	-3.61192	-3.51493	-3.56747	0.0489991
4.63333	-3.38139	-3.41125	-3.42652	-3.40639	0.0229498	-3.35241	-3.44202	-3.50656	-3.43366	0.0774145		4.63333	-3.54046	-3.57555	-3.64966	-3.58856	0.0557493	-3.57555	-3.61192	-3.48187	-3.55644	0.0670987
4.66667	-3.35241	-3.41125	-3.39621	-3.38662	0.0305696	-3.32424	-3.41125	-3.47377	-3.40308	0.0750994		4.66667	-3.54046	-3.54046	-3.64966	-3.57686	0.0630462	-3.54046	-3.57555	-3.48187	-3.53263	0.0473315
4.7	-3.35241	-3.38139	-3.3668	-3.36687	0.0144939	-3.29684	-3.38139	-3.47377	-3.384	0.0884941		4.7	-3.50656	-3.50656	-3.61192	-3.54168	0.0608299	-3.54046	-3.57555	-3.44986	-3.52196	0.0648546
4.73333	-3.32424	-3.35241	-3.33822	-3.33829	0.0140856	-3.29684	-3.38139	-3.44202	-3.37342	0.072919		4.73333	-3.47377	-3.50656	-3.57555	-3.51863	0.0519534	-3.50656	-3.54046	-3.44986	-3.49896	0.0457739
4.76667	-3.29684	-3.32424	-3.33822	-3.31977	0.0210517	-3.27017	-3.35241	-3.41125	-3.34461	0.0708619		4.76667	-3.47377	-3.47377	-3.54046	-3.496	0.0385043	-3.47377	-3.50656	-3.41885	-3.46639	0.0443155
4.8	-3.27017	-3.29684	-3.28341	-3.28347	0.0133342	-3.24419	-3.32424	-3.41125	-3.32656	0.0835513		4.8	-3.44202	-3.47377	-3.54046	-3.48542	0.050243	-3.47377	-3.50656	-3.38877	-3.45637	0.0607891
4.83333	-3.24419	-3.27017	-3.28341	-3.26593	0.0199517	-3.21888	-3.32424	-3.38139	-3.30817	0.0824422		4.83333	-3.41125	-3.44202	-3.50656	-3.45327	0.0486418	-3.44202	-3.50656	-3.38877	-3.44578	0.0589817
4.86667	-3.21888	-3.27017	-3.2571	-3.24871	0.0266544	-3.21888	-3.29684	-3.35241	-3.28937	0.0670779		4.86667	-3.41125	-3.41125	-3.47377	-3.43209	0.0360961	-3.41125	-3.44202	-3.35958	-3.40428	0.041661
4.9	-3.21888	-3.24419	-3.23145	-3.23151	0.012659	-3.19418	-3.27017	-3.35241	-3.27225	0.0791326		4.9	-3.38139	-3.41125	-3.47377	-3.42214	0.0471396	-3.41125	-3.44202	-3.35958	-3.40428	0.041661
4.93333	-3.17009	-3.21888	-3.20645	-3.19847	0.0253555	-3.17009	-3.24419	-3.32424	-3.24617	0.0770944		4.93333	-3.35241	-3.38139	-3.44202	-3.39194	0.0457274	-3.38139	-3.44202	-3.33121	-3.38487	0.055489
4.96667	-3.17009	-3.19418	-3.18206	-3.18211	0.0120488	-3.14656	-3.24419	-3.29684	-3.2292	0.0762555		4.96667	-3.35241	-3.35241	-3.41125	-3.37202	0.0339716	-3.38139	-3.41125	-3.30362	-3.36542	0.0555652
5	-3.14656	-3.17009	-3.15825	-3.1583	0.0117653	-3.12357	-3.21888	-3.27017	-3.2042	0.0743949		5	-3.32424	-3.32424	-3.38139	-3.34329	0.0330004	-3.35241	-3.38139	-3.30362	-3.34581	0.0393068
5.03333	-3.12357	-3.14656	-3.13499	-3.13504	0.0114948	-3.10109	-3.19418	-3.27017	-3.18848	0.0846822		5.03333	-3.29684	-3.32424	-3.38139	-3.33416	0.0431427	-3.35241	-3.38139	-3.27677	-3.33686	0.054018
5.06667	-3.10109	-3.12357	-3.11227	-3.11231	0.0112365	-3.07911	-3.19418	-3.24419	-3.1725	0.0846496		5.06667	-3.29684	-3.29684	-3.35241	-3.31536	0.0320833	-3.32424	-3.35241	-3.25062	-3.30909	0.0525548
5.1	-3.05761	-3.10109	-3.09004	-3.08291	0.022602	-3.07911	-3.17009	-3.21888	-3.15603	0.0709339		5.1	-3.27017	-3.27017	-3.35241	-3.29758	0.0474802	-3.29684	-3.35241	-3.25062	-3.29996	0.050963
5.13333	-3.05761	-3.07911	-3.0683	-3.06834	0.0107532	-3.05761	-3.14656	-3.21888	-3.14101	0.0807768		5.13333	-3.24419	-3.24419	-3.32424	-3.27087	0.0462127	-3.29684	-3.32424	-3.22515	-3.28207	0.0511687
5.16667	-3.01593	-3.05761	-3.04703	-3.04019	0.0216611	-3.03655	-3.12357	-3.19418	-3.1181	0.0789564		5.16667	-3.21888	-3.21888	-3.29684	-3.24486	0.0450111	-3.27017	-3.29684	-3.2003	-3.25577	0.049854
5.2	-3.01593	-3.03655	-3.02619	-3.02623	0.0103097	-3.01593	-3.10109	-3.17009	-3.0957	0.0772165		5.2	-3.19418	-3.21888	-3.27017	-3.22774	0.0387612	-3.24419	-3.29684	-3.2003	-3.24711	0.048335
5.23333	-2.97593	-3.01593	-3.00578	-2.99922	0.0207954	-2.99573	-3.07911	-3.14656	-3.0738	0.0755517		5.23333	-3.17009	-3.19418	-3.24419	-3.20282	0.0378015	-3.24419	-3.27017	-3.17606	-3.23014	0.0486052
5.26667	-2.97593	-2.99573	-2.98578	-2.98581	0.00990135	-2.97593	-3.05761	-3.12357	-3.05237	0.0739574		5.26667	-3.17009	-3.17009	-3.24419	-3.19479	0.0427863	-3.21888	-3.27017	-3.15239	-3.21381	0.0590547
5.3	-2.93746	-2.97593	-2.96617	-2.95986	0.0199963	-2.95651	-3.05761	-3.10109	-3.0384	0.074179		5.3	-3.14656	-3.14656	-3.21888	-3.17066	0.0417544	-3.19418	-3.24419	-3.12926	-3.18921	0.0576259
5.33333	-2.91877	-2.95651	-2.94694	-2.94074	0.0196193	-2.93746	-3.03655	-3.10109	-3.02504	0.0824205		5.33333	-3.12357	-3.14656	-3.19418	-3.15477	0.036018	-3.19418	-3.21888	-3.12926	-3.18077	0.0462864
5.36667	-2.90042	-2.93746	-2.92807	-2.92199	0.0192563	-2.91877	-3.01593	-3.07911	-3.00461	0.0807694		5.36667	-3.10109	-3.10109	-3.17009	-3.12409	0.0398331	-3.17009	-3.19418	-3.10666	-3.15698	0.0452082
5.4	-2.8824	-2.91877	-2.90955	-2.90358	0.0189065	-2.90042	-2.99573	-3.05761	-2.98459	0.0791832		5.4	-3.07911	-3.10109	-3.14656	-3.10892	0.0343953	-3.14656	-3.19418	-3.08456	-3.14177	0.0549665
5.43333	-2.8647	-2.90042	-2.89137	-2.8855	0.0185691	-2.8824	-2.97593	-3.03655	-2.96496	0.0776583		5.43333	-3.05761	-3.07911	-3.14656	-3.09443	0.0464085	-3.14656	-3.17009	-3.06294	-3.12653	0.0563101
5.46667	-2.84731	-2.8824	-2.87351	-2.86774	0.0182436	-2.8647	-2.95651	-3.01593	-2.94572	0.0761912		5.46667	-3.03655	-3.05761	-3.12357	-3.07258	0.0453958	-3.12357	-3.14656	-3.06294	-3.11102	0.0431957
5.5	-2.83022	-2.84731	-2.85597	-2.8445	0.0131045	-2.8647	-2.93746	-2.99573	-2.93263	0.0656475		5.5	-3.01593	-3.03655	-3.10109	-3.05119	0.0444264	-3.10109	-3.14656	-3.04178	-3.09647	0.0525419
5.53333	-2.81341	-2.83022	-2.83873	-2.82745	0.0128835	-2.83022	-2.91877	-2.99573	-2.91491	0.0828249		5.53333	-3.01593	-3.01593	-3.07911	-3.03699	0.0364764	-3.07911	-3.12357	-3.02105	-3.07458	0.0514082
5.56667	-2.79688	-2.81341	-2.80511	-2.80513	0.00826467	-2.83022	-2.90042	-2.97593	-2.90219	0.072872		5.56667	-2.99573	-2.99573	-3.05761	-3.01636	0.0357238	-3.07911	-3.10109	-3.00074	-3.06032	0.0527486
5.6	-2.78062	-2.79688	-2.78872	-2.78874	0.00813028	-2.79688	-2.8824	-2.95651	-2.8786	0.0798831		5.6	-2.97593	-2.97593	-3.03655	-2.99614	0.0350016	-3.05761	-3.07911	-3.00074	-3.04582	0.040492
5.63333	-2.76462	-2.78062	-2.78872	-2.77799	0.0122629	-2.78062	-2.8647	-2.93746	-2.86093	0.0784893		5.63333	-2.95651	-2.95651	-3.01593	-2.97632	0.0343081	-3.03655	-3.05761	-2.98084	-3.025	0.0396645
5.66667	-2.73337	-2.76462	-2.75672	-2.75157	0.0162497	-2.76462	-2.84731	-2.91877	-2.84357	0.0771435		5.66667	-2.93746	-2.93746	-2.99573	-2.95689	0.0336416	-3.01593	-3.05761	-2.96133	-3.01162	0.0482829
5.7	-2.7181	-2.74887	-2.74109	-2.73602	0.0159999	-2.74887	-2.83022	-2.90042	-2.8265	0.0758432		5.7	-2.91877	-2.91877	-2.97593	-2.93782	0.0330004	-2.99573	-3.03655	-2.94219	-2.99149	0.047324
5.73333	-2.70306	-2.73337	-2.72571	-2.72071	0.0157576	-2.73337	-2.81341	-2.8824	-2.80973	0.074586		5.73333	-2.90042	-2.90042	-2.95651	-2.91912	0.0323833	-2.99573	-3.01593	-2.92341	-2.97836	0.0486467
5.76667	-2.67365	-2.70306	-2.71055	-2.69575	0.0195074	-2.7181	-2.79688	-2.8647	-2.79323	0.07337		5.76667	-2.8824	-2.8824	-2.93746	-2.90076	0.0317888	-2.97593	-2.99573	-2.90498	-2.95888	0.0477191
5.8	-2.65926	-2.70306	-2.68092	-2.68108	0.0219017	-2.70306	-2.78062	-2.84731	-2.777	0.072193		5.8	-2.8647	-2.8647	-2.93746	-2.88896	0.0420076	-2.95651	-2.99573	-2.88688	-2.94637	0.0551307
5.83333	-2.64508	-2.67365	-2.68092	-2.66655	0.0189485	-2.68825	-2.76462	-2.83022	-2.76103	0.0710533		5.83333	-2.84731	-2.84731	-2.90042	-2.86502	0.030663	-2.93746	-2.97593	-2.88688	-2.93342	0.0446631
5.86667	-2.63109	-2.65926	-2.65214	-2.6475	0.0146487	-2.67365	-2.74887	-2.81341	-2.74531	0.069949		5.86667	-2.83022	-2.83022	-2.8824	-2.84761	0.0301295	-2.93746	-2.95651	-2.8691	-2.92102	0.0459661
5.9	-2.60369	-2.64508	-2.63806	-2.62894	0.0221477	-2.64508	-2.73337	-2.79688	-2.72511	0.0762393		5.9	-2.81341	-2.81341	-2.8647	-2.83051	0.0296142	-2.90042	-2.93746	-2.85163	-2.89651	0.0430495
5.93333	-2.59027	-2.63109	-2.61047	-2.61061	0.0204114	-2.63109	-2.7181	-2.78062	-2.70994	0.0750994		5.93333	-2.79688	-2.79688	-2.84731	-2.81369	0.0291163	-2.90042	-2.91877	-2.83446	-2.88455	0.0443374
5.96667	-2.56395	-2.60369	-2.59696	-2.5882	0.0212684	-2.6173	-2.70306	-2.76462	-2.69499	0.0739931		5.96667	-2.76462	-2.78062	-2.83022	-2.79182	0.0342025	-2.8824	-2.90042	-2.81759	-2.8668	0.0435656
6	NaN	NaN	NaN	NaN	NaN	NaN	NaN	NaN	NaN	NaN		6	NaN	NaN	NaN	NaN	NaN	NaN	NaN	NaN	NaN	NaN
6.03333	NaN	NaN	NaN	NaN	NaN	NaN	NaN	NaN	NaN	NaN		6.03333	NaN	NaN	NaN	NaN	NaN	NaN	NaN	NaN	NaN	NaN
6.06667	NaN	NaN	NaN	NaN	NaN	NaN	NaN	NaN	NaN	NaN		6.06667	NaN	NaN	NaN	NaN	NaN	NaN	NaN	NaN	NaN	NaN
6.1	-3.77226	-3.64966	-3.68888	-3.7036	0.0626127	-3.81671	-3.86323	-3.96332	-3.88109	0.0749148		6.1	-3.7297	-3.81671	-3.80541	-3.78394	0.0473127	-3.86323	-3.91202	-3.86323	-3.8795	0.028169
6.13333	-3.68888	-3.7297	-3.68888	-3.70249	0.0235686	-3.77226	-3.86323	-3.91202	-3.84917	0.0709339		6.13333	-3.68888	-3.77226	-3.76145	-3.74086	0.0453429	-3.86323	-3.91202	-3.81671	-3.86399	0.0476596
6.16667	-3.68888	-3.68888	-3.68888	-3.68888	0	-3.77226	-3.81671	-3.91202	-3.83367	0.0714066		6.16667	-3.68888	-3.77226	-3.76145	-3.74086	0.0453429	-3.86323	-3.91202	-3.81671	-3.86399	0.0476596
6.2	-3.68888	-3.68888	-3.64966	-3.67581	0.0226441	-3.77226	-3.81671	-3.86323	-3.8174	0.0454898		6.2	-3.64966	-3.7297	-3.71934	-3.69957	0.0435307	-3.81671	-3.86323	-3.77226	-3.8174	0.0454898
6.23333	-3.64966	-3.64966	-3.64966	-3.64966	0	-3.7297	-3.81671	-3.86323	-3.80322	0.0677812		6.23333	-3.64966	-3.68888	-3.71934	-3.68596	0.0349316	-3.81671	-3.86323	-3.77226	-3.8174	0.0454898
6.26667	-3.64966	-3.64966	-3.61192	-3.63708	0.0217894	-3.7297	-3.77226	-3.86323	-3.7884	0.0682127		6.26667	-3.64966	-3.68888	-3.67893	-3.67249	0.020388	-3.81671	-3.86323	-3.77226	-3.8174	0.0454898
6.3	-3.61192	-3.61192	-3.61192	-3.61192	0	-3.68888	-3.77226	-3.81671	-3.75928	0.0648971		6.3	-3.61192	-3.64966	-3.67893	-3.64684	0.0335945	-3.77226	-3.81671	-3.7297	-3.77289	0.0435091
6.33333	-3.57555	-3.61192	-3.57555	-3.58767	0.0209969	-3.68888	-3.7297	-3.81671	-3.7451	0.0652927		6.33333	-3.57555	-3.64966	-3.67893	-3.63471	0.0532851	-3.77226	-3.81671	-3.7297	-3.77289	0.0435091
6.36667	-3.57555	-3.57555	-3.54046	-3.56385	0.02026	-3.68888	-3.7297	-3.77226	-3.73028	0.0416938		6.36667	-3.57555	-3.61192	-3.64009	-3.60919	0.0323559	-3.77226	-3.81671	-3.7297	-3.77289	0.0435091
6.4	-3.54046	-3.57555	-3.54046	-3.55216	0.02026	-3.64966	-3.7297	-3.77226	-3.71721	0.0622488		6.4	-3.54046	-3.61192	-3.64009	-3.59749	0.0513584	-3.77226	-3.77226	-3.68888	-3.74447	0.0481404
6.43333	-3.50656	-3.54046	-3.50656	-3.51786	0.0195731	-3.64966	-3.68888	-3.77226	-3.7036	0.0626127		6.43333	-3.54046	-3.57555	-3.6027	-3.5729	0.0312055	-3.7297	-3.77226	-3.68888	-3.73028	0.0416938
6.46667	-3.50656	-3.50656	-3.47377	-3.49563	0.0189312	-3.61192	-3.68888	-3.7297	-3.67683	0.0598084		6.46667	-3.50656	-3.57555	-3.56666	-3.54959	0.0375311	-3.7297	-3.7297	-3.68888	-3.71609	0.0235686
6.5	-3.47377	-3.50656	-3.47377	-3.4847	0.0189312	-3.61192	-3.68888	-3.7297	-3.67683	0.0598084		6.5	-3.50656	-3.54046	-3.56666	-3.53789	0.030134	-3.68888	-3.7297	-3.64966	-3.68941	0.040024
6.53333	-3.44202	-3.47377	-3.44202	-3.4526	0.0183301	-3.57555	-3.64966	-3.7297	-3.65164	0.0770944		6.53333	-3.47377	-3.50656	-3.53188	-3.50407	0.0291338	-3.68888	-3.7297	-3.64966	-3.68941	0.040024
6.56667	-3.44202	-3.44202	-3.44202	-3.44202	0	-3.57555	-3.61192	-3.68888	-3.62545	0.0578633		6.56667	-3.44202	-3.50656	-3.53188	-3.49348	0.0463328	-3.64966	-3.68888	-3.61192	-3.65015	0.0384829
6.6	-3.41125	-3.44202	-3.41125	-3.4215	0.017766	-3.57555	-3.61192	-3.68888	-3.62545	0.0578633		6.6	-3.44202	-3.47377	-3.49826	-3.47135	0.0281978	-3.64966	-3.68888	-3.61192	-3.65015	0.0384829
6.63333	-3.38139	-3.41125	-3.38139	-3.39135	0.0172356	-3.54046	-3.57555	-3.68888	-3.60163	0.0775707		6.63333	-3.41125	-3.44202	-3.49826	-3.45051	0.0441225	-3.64966	-3.64966	-3.57555	-3.62496	0.0427863
6.66667	-3.38139	-3.38139	-3.35241	-3.37173	0.016736	-3.54046	-3.57555	-3.64966	-3.58856	0.0557493		6.66667	-3.38139	-3.44202	-3.46574	-3.42972	0.0434957	-3.61192	-3.64966	-3.57555	-3.61238	0.0370561
6.7	-3.35241	-3.38139	-3.32424	-3.35268	0.0285802	-3.50656	-3.57555	-3.64966	-3.57726	0.0715657		6.7	-3.38139	-3.41125	-3.43424	-3.40896	0.0264954	-3.61192	-3.64966	-3.54046	-3.60068	0.0554605
6.73333	-3.32424	-3.32424	-3.32424	-3.32424	0	-3.47377	-3.54046	-3.61192	-3.54205	0.0690889		6.73333	-3.35241	-3.38139	-3.4037	-3.37917	0.0257191	-3.57555	-3.61192	-3.54046	-3.57598	0.0357314
6.76667	-3.29684	-3.32424	-3.29684	-3.30597	0.0158188	-3.47377	-3.54046	-3.61192	-3.54205	0.0690889		6.76667	-3.32424	-3.38139	-3.4037	-3.36978	0.0409861	-3.57555	-3.61192	-3.50656	-3.56468	0.0535155
6.8	-3.27017	-3.29684	-3.27017	-3.27906	0.0153969	-3.44202	-3.50656	-3.57555	-3.50804	0.0667781		6.8	-3.29684	-3.35241	-3.37407	-3.3411	0.039837	-3.57555	-3.57555	-3.50656	-3.55255	0.0398331
6.83333	-3.27017	-3.27017	-3.24419	-3.26151	0.014997	-3.44202	-3.50656	-3.57555	-3.50804	0.0667781		6.83333	-3.29684	-3.32424	-3.37407	-3.33171	0.0391549	-3.54046	-3.57555	-3.50656	-3.54086	0.0344981
6.86667	-3.24419	-3.24419	-3.21888	-3.23575	0.0146172	-3.44202	-3.47377	-3.54046	-3.48542	0.050243		6.86667	-3.27017	-3.32424	-3.34529	-3.31323	0.0387505	-3.50656	-3.54046	-3.47377	-3.50693	0.0333472
6.9	-3.21888	-3.24419	-3.21888	-3.22732	0.0146172	-3.41125	-3.44202	-3.54046	-3.46458	0.0674945		6.9	-3.24419	-3.29684	-3.31732	-3.28612	0.0377218	-3.50656	-3.54046	-3.47377	-3.50693	0.0333472
6.93333	-3.19418	-3.21888	-3.19418	-3.20241	0.0142563	-3.38139	-3.44202	-3.50656	-3.44332	0.0625918		6.93333	-3.21888	-3.27017	-3.2901	-3.25972	0.0367463	-3.50656	-3.50656	-3.44202	-3.48505	0.0372613
6.96667	-3.17009	-3.19418	-3.17009	-3.17812	0.0139127	-3.38139	-3.44202	-3.50656	-3.44332	0.0625918		6.96667	-3.21888	-3.24419	-3.2901	-3.25106	0.0361064	-3.47377	-3.50656	-3.44202	-3.47412	0.0322707
7	-3.14656	-3.17009	-3.14656	-3.1544	0.0135853	-3.35241	-3.41125	-3.47377	-3.41247	0.0606897		7	-3.19418	-3.24419	-3.26361	-3.234	0.03582	-3.47377	-3.50656	-3.41125	-3.46386	0.0484218
7.03333	-3.12357	-3.14656	-3.12357	-3.13123	0.013273	-3.35241	-3.38139	-3.47377	-3.40252	0.0633792		7.03333	-3.17009	-3.21888	-3.2378	-3.20892	0.0349392	-3.44202	-3.47377	-3.41125	-3.44235	0.0312615
7.06667	-3.10109	-3.12357	-3.10109	-3.10858	0.0129747	-3.32424	-3.38139	-3.44202	-3.38255	0.0589		7.06667	-3.14656	-3.19418	-3.21265	-3.18446	0.0341008	-3.44202	-3.47377	-3.38139	-3.43239	0.0469329
7.1	-3.10109	-3.10109	-3.07911	-3.09377	0.0126895	-3.29684	-3.35241	-3.44202	-3.36375	0.0732532		7.1	-3.12357	-3.17009	-3.1881	-3.16059	0.0333016	-3.41125	-3.44202	-3.38139	-3.41155	0.0303135
7.13333	-3.07911	-3.07911	-3.05761	-3.07195	0.0124166	-3.29684	-3.32424	-3.41125	-3.34411	0.0597375		7.13333	-3.10109	-3.14656	-3.1881	-3.14525	0.0435204	-3.41125	-3.44202	-3.35241	-3.40189	0.0455328
7.16667	-3.05761	-3.05761	-3.03655	-3.05059	0.0121552	-3.27017	-3.32424	-3.41125	-3.33522	0.0711775		7.16667	-3.07911	-3.12357	-3.16415	-3.12228	0.0425332	-3.38139	-3.41125	-3.35241	-3.38168	0.0294213
7.2	-3.01593	-3.03655	-3.01593	-3.02281	0.0119046	-3.27017	-3.29684	-3.38139	-3.31613	0.0580693		7.2	-3.07911	-3.10109	-3.14076	-3.10699	0.0312421	-3.38139	-3.41125	-3.32424	-3.37229	0.044214
7.23333	-3.01593	-3.01593	-2.99573	-3.0092	0.011664	-3.24419	-3.29684	-3.35241	-3.29781	0.0541134		7.23333	-3.05761	-3.10109	-3.1179	-3.0922	0.0311143	-3.35241	-3.38139	-3.32424	-3.35268	0.0285802
7.26667	-2.99573	-2.99573	-2.97593	-2.98913	0.0114331	-3.21888	-3.27017	-3.35241	-3.28048	0.0673606		7.26667	-3.03655	-3.07911	-3.09555	-3.07041	0.0304477	-3.35241	-3.35241	-3.29684	-3.33388	0.0320833
7.3	-2.97593	-2.97593	-2.95651	-2.96946	0.011211	-3.21888	-3.24419	-3.32424	-3.26244	0.054998		7.3	-3.01593	-3.05761	-3.07369	-3.04908	0.029809	-3.32424	-3.35241	-3.27017	-3.3156	0.0417931
7.33333	-2.93746	-2.95651	-2.91877	-2.93758	0.0188704	-3.19418	-3.24419	-3.29684	-3.24507	0.0513327		7.33333	-2.99573	-3.01593	-3.0523	-3.02132	0.0286675	-3.29684	-3.32424	-3.27017	-3.29708	0.0270344
7.36667	-2.91877	-2.93746	-2.91877	-2.925	0.0107919	-3.17009	-3.21888	-3.29684	-3.2286	0.0639329		7.36667	-2.97593	-3.01593	-3.0523	-3.01472	0.0382009	-3.29684	-3.29684	-3.24419	-3.27929	0.0303939
7.4	-2.90042	-2.90042	-2.8824	-2.89442	0.010403	-3.14656	-3.19418	-3.29684	-3.21253	0.0768017		7.4	-2.95651	-2.99573	-3.03136	-2.99453	0.0374383	-3.29684	-3.29684	-3.24419	-3.27929	0.0303939
7.43333	-2.8824	-2.8824	-2.8647	-2.8765	0.0102189	-3.14656	-3.19418	-3.27017	-3.20364	0.0623467		7.43333	-2.93746	-2.97593	-3.01085	-2.97475	0.0367056	-3.27017	-3.27017	-3.21888	-3.25307	0.0296142
7.46667	-2.8647	-2.8647	-2.84731	-2.85891	0.0100411	-3.12357	-3.17009	-3.24419	-3.17928	0.0608375		7.46667	-2.91877	-2.95651	-2.99074	-2.95534	0.036001	-3.24419	-3.27017	-3.19418	-3.23618	0.0386213
7.5	-2.84731	-2.84731	-2.81341	-2.83601	0.0195731	-3.10109	-3.14656	-3.21888	-3.15551	0.0593997		7.5	-2.90042	-2.91877	-2.97104	-2.93008	0.0366413	-3.24419	-3.24419	-3.19418	-3.22752	0.0288735
7.53333	-2.83022	-2.83022	-2.81341	-2.82462	0.00970359	-3.10109	-3.14656	-3.21888	-3.15551	0.0593997		7.53333	-2.8824	-2.91877	-2.95172	-2.91763	0.03467	-3.21888	-3.24419	-3.17009	-3.21105	0.0376684
7.56667	-2.81341	-2.81341	-2.78062	-2.80248	0.0189312	-3.07911	-3.12357	-3.19418	-3.13229	0.0580284		7.56667	-2.8647	-2.90042	-2.93276	-2.89929	0.0340407	-3.21888	-3.21888	-3.17009	-3.20261	0.028169
7.6	-2.79688	-2.79688	-2.76462	-2.78613	0.0186258	-3.05761	-3.10109	-3.19418	-3.11763	0.069773		7.6	-2.84731	-2.8824	-2.91415	-2.88129	0.0334339	-3.19418	-3.21888	-3.14656	-3.18654	0.0367615
7.63333	-2.76462	-2.76462	-2.74887	-2.75937	0.00909232	-3.05761	-3.10109	-3.17009	-3.1096	0.056719		7.63333	-2.83022	-2.8647	-2.89589	-2.8636	0.0328484	-3.17009	-3.19418	-3.12357	-3.16261	0.0358972
7.66667	-2.74887	-2.74887	-2.73337	-2.7437	0.00895135	-3.03655	-3.07911	-3.14656	-3.08741	0.0554675		7.66667	-2.81341	-2.83022	-2.87795	-2.84053	0.0334813	-3.17009	-3.17009	-3.12357	-3.15458	0.0268583
7.7	-2.73337	-2.73337	-2.7181	-2.72828	0.00881468	-3.01593	-3.05761	-3.14656	-3.07337	0.0667207		7.7	-2.79688	-2.83022	-2.86033	-2.82914	0.0317368	-3.14656	-3.14656	-3.10109	-3.1314	0.0262477
7.73333	-2.7181	-2.7181	-2.68825	-2.70815	0.0172356	-2.99573	-3.03655	-3.12357	-3.05195	0.0652927		7.73333	-2.76462	-2.81341	-2.84301	-2.80701	0.0395848	-3.14656	-3.14656	-3.07911	-3.12407	0.0389372
7.76667	-2.70306	-2.70306	-2.67365	-2.69326	0.0169821	-2.99573	-3.01593	-3.10109	-3.03759	0.0559179		7.76667	-2.74887	-2.78062	-2.82599	-2.78516	0.0387586	-3.12357	-3.12357	-3.07911	-3.10875	0.0256642
7.8	-2.68825	-2.68825	-2.65926	-2.67859	0.016736	-2.97593	-3.01593	-3.10109	-3.03099	0.0639246		7.8	-2.73337	-2.76462	-2.80925	-2.76908	0.0381384	-3.10109	-3.10109	-3.05761	-3.0866	0.0251061
7.83333	-2.67365	-2.65926	-2.63109	-2.65467	0.0216485	-2.95651	-2.99573	-3.07911	-3.01045	0.0626127		7.83333	-2.7181	-2.74887	-2.79279	-2.75325	0.0375378	-3.10109	-3.10109	-3.05761	-3.0866	0.0251061
7.86667	-2.64508	-2.64508	-2.6173	-2.63582	0.0160385	-2.93746	-2.97593	-3.05761	-2.99033	0.0613536		7.86667	-2.70306	-2.73337	-2.76066	-2.73236	0.0288119	-3.07911	-3.07911	-3.03655	-3.06493	0.0245718
7.9	-2.63109	-2.63109	-2.59027	-2.61748	0.0235686	-2.91877	-2.95651	-3.03655	-2.97061	0.0601443		7.9	-2.68825	-2.7181	-2.74497	-2.71711	0.028376	-3.05761	-3.05761	-3.01593	-3.04372	0.0240597
7.93333	-2.6173	-2.6173	-2.57702	-2.60387	0.0232521	-2.91877	-2.93746	-3.01593	-2.95739	0.0515558		7.93333	-2.65926	-2.70306	-2.72953	-2.69728	0.0354892	-3.03655	-3.05761	-2.99573	-3.02996	0.0314596
7.96667	-2.59027	-2.59027	-2.55105	-2.57719	0.0226441	-2.90042	-2.93746	-3.01593	-2.95127	0.0589817		7.96667	-2.64508	-2.68825	-2.71432	-2.68255	0.0349723	-3.03655	-3.03655	-2.99573	-3.02295	0.0235686
8	-2.57702	-2.57702	-2.52573	-2.55992	0.0296142	-2.8824	-2.91877	-2.99573	-2.9323	0.0578633		8	-2.63109	-2.65926	-2.69934	-2.66323	0.0342972	-3.01593	-3.01593	-2.97593	-3.0026	0.0230971
8.03333	NaN	NaN	NaN	NaN	NaN	NaN	NaN	NaN	NaN	NaN		8.03333	NaN	NaN	NaN	NaN	NaN	NaN	NaN	NaN	NaN	NaN
8.06667	NaN	NaN	NaN	NaN	NaN	NaN	NaN	NaN	NaN	NaN		8.06667	NaN	NaN	NaN	NaN	NaN	NaN	NaN	NaN	NaN	NaN
8.1	NaN	NaN	NaN	NaN	NaN	NaN	NaN	NaN	NaN	NaN		8.1	NaN	NaN	NaN	NaN	NaN	NaN	NaN	NaN	NaN	NaN
8.13333	-3.7297	-3.77226	-3.91202	-3.80466	0.0953816	-4.07454	-3.91202	-3.86323	-3.94993	0.110638		8.13333	-3.81671	-3.81671	-3.86323	-3.83222	0.0268583	-3.7297	-3.86323	-3.91202	-3.83499	0.094386
8.16667	-3.7297	-3.7297	-3.91202	-3.79048	0.105263	-4.01738	-3.86323	-3.86323	-3.91462	0.0889989		8.16667	-3.81671	-3.81671	-3.86323	-3.83222	0.0268583	-3.7297	-3.86323	-3.91202	-3.83499	0.094386
8.2	-3.68888	-3.7297	-3.91202	-3.77687	0.118814	-4.01738	-3.86323	-3.86323	-3.91462	0.0889989		8.2	-3.77226	-3.81671	-3.86323	-3.8174	0.0454898	-3.68888	-3.86323	-3.86323	-3.80512	0.100663
8.23333	-3.68888	-3.7297	-3.86323	-3.7606	0.0911923	-4.01738	-3.86323	-3.81671	-3.89911	0.105036		8.23333	-3.77226	-3.77226	-3.81671	-3.78708	0.0256642	-3.68888	-3.81671	-3.86323	-3.78961	0.0902816
8.26667	-3.64966	-3.68888	-3.86323	-3.73392	0.113689	-4.01738	-3.86323	-3.81671	-3.89911	0.105036		8.26667	-3.77226	-3.77226	-3.81671	-3.78708	0.0256642	-3.68888	-3.81671	-3.86323	-3.78961	0.0902816
8.3	-3.64966	-3.68888	-3.81671	-3.71842	0.0873563	-3.96332	-3.81671	-3.81671	-3.86558	0.0846416		8.3	-3.7297	-3.7297	-3.77226	-3.74389	0.0245718	-3.68888	-3.81671	-3.81671	-3.7741	0.0738046
8.33333	-3.61192	-3.64966	-3.81671	-3.69276	0.108989	-3.96332	-3.81671	-3.77226	-3.85076	0.0999755		8.33333	-3.7297	-3.7297	-3.77226	-3.74389	0.0245718	-3.64966	-3.81671	-3.81671	-3.76103	0.0964487
8.36667	-3.57555	-3.64966	-3.81671	-3.68064	0.12353	-3.91202	-3.77226	-3.77226	-3.81885	0.0806916		8.36667	-3.68888	-3.7297	-3.77226	-3.73028	0.0416938	-3.68888	-3.77226	-3.81671	-3.75928	0.0648971
8.4	-3.57555	-3.61192	-3.77226	-3.65324	0.104664	-3.91202	-3.77226	-3.77226	-3.81885	0.0806916		8.4	-3.64966	-3.68888	-3.7297	-3.68941	0.040024	-3.64966	-3.77226	-3.77226	-3.73139	0.0707845
8.43333	-3.54046	-3.61192	-3.77226	-3.64155	0.118707	-3.91202	-3.77226	-3.7297	-3.80466	0.0953816		8.43333	-3.64966	-3.64966	-3.7297	-3.67634	0.0462127	-3.64966	-3.77226	-3.77226	-3.73139	0.0707845
8.46667	-3.54046	-3.57555	-3.7297	-3.61524	0.10067	-3.86323	-3.7297	-3.7297	-3.77421	0.0770944		8.46667	-3.64966	-3.64966	-3.68888	-3.66273	0.0226441	-3.64966	-3.7297	-3.77226	-3.71721	0.0622488
8.5	-3.50656	-3.57555	-3.7297	-3.60394	0.114248	-3.86323	-3.7297	-3.7297	-3.77421	0.0770944		8.5	-3.61192	-3.61192	-3.64966	-3.6245	0.0217894	-3.61192	-3.7297	-3.77226	-3.70463	0.0830601
8.53333	-3.50656	-3.54046	-3.68888	-3.57863	0.0969699	-3.86323	-3.7297	-3.68888	-3.7606	0.0911923		8.53333	-3.61192	-3.61192	-3.64966	-3.6245	0.0217894	-3.61192	-3.7297	-3.7297	-3.69044	0.0680021
8.56667	-3.47377	-3.50656	-3.68888	-3.5564	0.115895	-3.81671	-3.68888	-3.68888	-3.73149	0.0738046		8.56667	-3.57555	-3.57555	-3.61192	-3.58767	0.0209969	-3.61192	-3.68888	-3.7297	-3.67683	0.0598084
8.6	-3.44202	-3.50656	-3.64966	-3.53275	0.106268	-3.81671	-3.68888	-3.64966	-3.71842	0.0873563		8.6	-3.54046	-3.57555	-3.61192	-3.57598	0.0357314	-3.61192	-3.68888	-3.7297	-3.67683	0.0598084
8.63333	-3.44202	-3.47377	-3.64966	-3.52182	0.111848	-3.77226	-3.64966	-3.64966	-3.69053	0.0707845		8.63333	-3.54046	-3.54046	-3.57555	-3.55216	0.02026	-3.57555	-3.64966	-3.68888	-3.63803	0.0575524
8.66667	-3.41125	-3.44202	-3.61192	-3.4884	0.108075	-3.77226	-3.64966	-3.61192	-3.67795	0.0838306		8.66667	-3.50656	-3.50656	-3.57555	-3.52956	0.0398331	-3.57555	-3.68888	-3.68888	-3.6511	0.0654303
8.7	-3.38139	-3.41125	-3.57555	-3.45606	0.104549	-3.77226	-3.61192	-3.61192	-3.66537	0.0925739		8.7	-3.47377	-3.50656	-3.54046	-3.50693	0.0333472	-3.57555	-3.61192	-3.68888	-3.62545	0.0578633
8.73333	-3.38139	-3.41125	-3.57555	-3.45606	0.104549	-3.7297	-3.61192	-3.61192	-3.65118	0.0680021		8.73333	-3.47377	-3.47377	-3.50656	-3.4847	0.0189312	-3.57555	-3.61192	-3.64966	-3.61238	0.0370561
8.76667	-3.35241	-3.38139	-3.54046	-3.42475	0.101247	-3.7297	-3.57555	-3.57555	-3.62693	0.0889989		8.76667	-3.44202	-3.47377	-3.50656	-3.47412	0.0322707	-3.57555	-3.61192	-3.64966	-3.61238	0.0370561
8.8	-3.32424	-3.35241	-3.50656	-3.3944	0.0981472	-3.7297	-3.57555	-3.57555	-3.62693	0.0889989		8.8	-3.44202	-3.44202	-3.47377	-3.4526	0.0183301	-3.57555	-3.61192	-3.64966	-3.61238	0.0370561
8.83333	-3.29684	-3.35241	-3.50656	-3.38527	0.108653	-3.68888	-3.54046	-3.54046	-3.58993	0.0856903		8.83333	-3.41125	-3.41125	-3.47377	-3.43209	0.0360961	-3.54046	-3.57555	-3.61192	-3.57598	0.0357314
8.86667	-3.29684	-3.32424	-3.47377	-3.36495	0.0952321	-3.68888	-3.54046	-3.54046	-3.58993	0.0856903		8.86667	-3.38139	-3.41125	-3.44202	-3.41155	0.0303135	-3.54046	-3.57555	-3.61192	-3.57598	0.0357314
8.9	-3.27017	-3.29684	-3.44202	-3.33634	0.0924856	-3.64966	-3.54046	-3.50656	-3.56556	0.0747793		8.9	-3.35241	-3.38139	-3.44202	-3.39194	0.0457274	-3.50656	-3.54046	-3.57555	-3.54086	0.0344981
8.93333	-3.24419	-3.27017	-3.44202	-3.31879	0.107504	-3.64966	-3.50656	-3.50656	-3.55426	0.0826193		8.93333	-3.35241	-3.35241	-3.41125	-3.37202	0.0339716	-3.50656	-3.54046	-3.57555	-3.54086	0.0344981
8.96667	-3.21888	-3.24419	-3.41125	-3.29144	0.104527	-3.61192	-3.50656	-3.47377	-3.53075	0.0721821		8.96667	-3.32424	-3.35241	-3.38139	-3.35268	0.0285802	-3.47377	-3.50656	-3.54046	-3.50693	0.0333472
9	-3.19418	-3.21888	-3.38139	-3.26482	0.101711	-3.61192	-3.47377	-3.47377	-3.51982	0.0797611		9	-3.29684	-3.32424	-3.35241	-3.32449	0.0277858	-3.47377	-3.50656	-3.54046	-3.50693	0.0333472
9.03333	-3.17009	-3.21888	-3.38139	-3.25679	0.110638	-3.57555	-3.47377	-3.47377	-3.5077	0.0587643		9.03333	-3.29684	-3.29684	-3.35241	-3.31536	0.0320833	-3.44202	-3.50656	-3.54046	-3.49635	0.0500083
9.06667	-3.14656	-3.17009	-3.32424	-3.21363	0.0965114	-3.57555	-3.44202	-3.44202	-3.48653	0.0770944		9.06667	-3.27017	-3.27017	-3.32424	-3.28819	0.0312157	-3.44202	-3.47377	-3.50656	-3.47412	0.0322707
9.1	-3.14656	-3.17009	-3.32424	-3.21363	0.0965114	-3.54046	-3.44202	-3.41125	-3.46458	0.0674945		9.1	-3.24419	-3.27017	-3.29684	-3.2704	0.0263226	-3.41125	-3.47377	-3.50656	-3.46386	0.0484218
9.13333	-3.10109	-3.12357	-3.29684	-3.17383	0.107117	-3.54046	-3.41125	-3.41125	-3.45432	0.0746004		9.13333	-3.21888	-3.24419	-3.27017	-3.24441	0.0256473	-3.41125	-3.44202	-3.50656	-3.45327	0.0486418
9.16667	-3.07911	-3.12357	-3.27017	-3.15762	0.0999755	-3.50656	-3.38139	-3.38139	-3.42312	0.072263		9.16667	-3.19418	-3.21888	-3.27017	-3.22774	0.0387612	-3.38139	-3.44202	-3.47377	-3.43239	0.0469329
9.2	-3.05761	-3.10109	-3.24419	-3.1343	0.0976244	-3.50656	-3.38139	-3.38139	-3.42312	0.072263		9.2	-3.19418	-3.19418	-3.24419	-3.21085	0.0288735	-3.38139	-3.41125	-3.47377	-3.42214	0.0471396
9.23333	-3.05761	-3.07911	-3.24419	-3.12697	0.102085	-3.50656	-3.38139	-3.35241	-3.41345	0.0819233		9.23333	-3.17009	-3.19418	-3.21888	-3.19438	0.0243957	-3.38139	-3.41125	-3.44202	-3.41155	0.0303135
9.26667	-3.01593	-3.03655	-3.21888	-3.09046	0.111693	-3.47377	-3.35241	-3.32424	-3.38347	0.0794584		9.26667	-3.14656	-3.14656	-3.19418	-3.16243	0.0274981	-3.35241	-3.38139	-3.41125	-3.38168	0.0294213
9.3	-2.99573	-3.03655	-3.19418	-3.07549	0.104798	-3.44202	-3.35241	-3.32424	-3.37289	0.0615044		9.3	-3.12357	-3.14656	-3.19418	-3.15477	0.036018	-3.35241	-3.38139	-3.41125	-3.38168	0.0294213
9.33333	-2.97593	-3.01593	-3.17009	-3.05398	0.102518	-3.44202	-3.32424	-3.29684	-3.35436	0.0771377		9.33333	-3.10109	-3.12357	-3.17009	-3.13158	0.035188	-3.32424	-3.35241	-3.41125	-3.36263	0.0443974
9.36667	-2.95651	-2.99573	-3.14656	-3.03293	0.100335	-3.44202	-3.29684	-3.29684	-3.34523	0.0838209		9.36667	-3.07911	-3.10109	-3.14656	-3.10892	0.0343953	-3.32424	-3.35241	-3.38139	-3.35268	0.0285802
9.4	-2.93746	-2.95651	-3.12357	-3.00585	0.102391	-3.41125	-3.29684	-3.27017	-3.32608	0.074949		9.4	-3.05761	-3.07911	-3.12357	-3.08676	0.0336376	-3.29684	-3.32424	-3.38139	-3.33416	0.0431427
9.43333	-2.91877	-2.93746	-3.10109	-2.98578	0.100304	-3.38139	-3.27017	-3.27017	-3.30724	0.0642162		9.43333	-3.03655	-3.05761	-3.10109	-3.06508	0.0329126	-3.29684	-3.32424	-3.35241	-3.32449	0.0277858
9.46667	-2.90042	-2.91877	-3.07911	-2.9661	0.0982999	-3.38139	-3.27017	-3.24419	-3.29859	0.0728812		9.46667	-3.01593	-3.03655	-3.07911	-3.04387	0.0322181	-3.27017	-3.29684	-3.35241	-3.30647	0.0419569
9.5	-2.8824	-2.90042	-3.05761	-2.94681	0.0963747	-3.35241	-3.24419	-3.24419	-3.28026	0.0624771		9.5	-3.01593	-3.03655	-3.07911	-3.04387	0.0322181	-3.27017	-3.29684	-3.32424	-3.29708	0.0270344
9.53333	-2.8647	-2.8824	-3.03655	-2.92789	0.0945236	-3.35241	-3.21888	-3.21888	-3.26339	0.0770944		9.53333	-2.99573	-3.01593	-3.05761	-3.02309	0.0315524	-3.24419	-3.29684	-3.32424	-3.28842	0.0406794
9.56667	-2.83022	-2.8647	-3.01593	-2.90362	0.0987851	-3.32424	-3.21888	-3.19418	-3.24577	0.0690705		9.56667	-2.95651	-2.99573	-3.03655	-2.99627	0.040024	-3.21888	-3.27017	-3.29684	-3.26196	0.0396236
9.6	-2.81341	-2.84731	-2.99573	-2.88549	0.0969699	-3.29684	-3.19418	-3.17009	-3.22037	0.0673109		9.6	-2.95651	-2.97593	-3.01593	-2.98279	0.0303003	-3.21888	-3.24419	-3.29684	-3.2533	0.0397709
9.63333	-2.79688	-2.83022	-2.97593	-2.86768	0.0952204	-3.29684	-3.17009	-3.17009	-3.21234	0.0731801		9.63333	-2.93746	-2.95651	-2.99573	-2.96324	0.0297107	-3.19418	-3.24419	-3.27017	-3.23618	0.0386213
9.66667	-2.76462	-2.79688	-2.95651	-2.83934	0.102749	-3.27017	-3.17009	-3.14656	-3.1956	0.0656389		9.66667	-2.91877	-2.93746	-2.97593	-2.94405	0.0291437	-3.19418	-3.21888	-3.24419	-3.21908	0.0250059
9.7	-2.74887	-2.78062	-2.93746	-2.82232	0.100974	-3.27017	-3.14656	-3.14656	-3.18776	0.0713686		9.7	-2.90042	-2.91877	-2.95651	-2.92523	0.0285979	-3.17009	-3.21888	-3.24419	-3.21105	0.0376684
9.73333	-2.73337	-2.74887	-2.91877	-2.80034	0.102859	-3.24419	-3.12357	-3.12357	-3.16377	0.0696446		9.73333	-2.8647	-2.90042	-2.93746	-2.90086	0.0363817	-3.17009	-3.19418	-3.24419	-3.20282	0.0378015
9.76667	-2.7181	-2.74887	-2.8824	-2.78313	0.0873432	-3.21888	-3.12357	-3.10109	-3.14784	0.0625325		9.76667	-2.84731	-2.8824	-2.91877	-2.88283	0.0357314	-3.14656	-3.17009	-3.21888	-3.17851	0.0368882
9.8	-2.68825	-2.7181	-2.8647	-2.75702	0.0944463	-3.21888	-3.10109	-3.10109	-3.14035	0.0680021		9.8	-2.84731	-2.8647	-2.90042	-2.87081	0.0270768	-3.12357	-3.17009	-3.19418	-3.16261	0.0358972
9.83333	-2.67365	-2.70306	-2.8647	-2.74714	0.102871	-3.19418	-3.10109	-3.07911	-3.1248	0.0610872		9.83333	-2.83022	-2.84731	-2.8824	-2.85331	0.0266051	-3.12357	-3.14656	-3.19418	-3.15477	0.036018
9.86667	-2.65926	-2.68825	-2.83022	-2.72591	0.0914899	-3.17009	-3.07911	-3.05761	-3.10227	0.0597072		9.86667	-2.79688	-2.83022	-2.8647	-2.8306	0.0339129	-3.10109	-3.12357	-3.19418	-3.13961	0.0485759
9.9	-2.63109	-2.65926	-2.81341	-2.70125	0.0981472	-3.17009	-3.05761	-3.03655	-3.08808	0.0717927		9.9	-2.78062	-2.79688	-2.84731	-2.80827	0.0347741	-3.10109	-3.12357	-3.17009	-3.13158	0.035188
9.93333	-2.6173	-2.64508	-2.79688	-2.68642	0.0966676	-3.14656	-3.03655	-3.03655	-3.07322	0.063509		9.93333	-2.76462	-2.78062	-2.83022	-2.79182	0.0342025	-3.07911	-3.10109	-3.14656	-3.10892	0.0343953
