# Supplementary material for: A quasi-integral controller for adaptation of genetic modules to variable ribosome demand
Source: Nat Commun. 2018 Dec 21;9:5415. doi: 10.1038/s41467-018-07899-z (PMC6303309; doi:10.1038/s41467-018-07899-z)
Supplement: Supplementary file 5 — Source Data [file 41467_2018_7899_MOESM5_ESM.zip › Source Data/Figure 4.xlsx]

## Sheet: Fig4a
Note: - GFP/OD = (GFP-GFP_background)/(OD-OD_background). - GFP and OD background measureed from M9610 medium without cells in identical experimental condition. - Technical replicates #1-#2 and #3-#4 were measured in two separate experiments. - Data displayed in Figure 4a shown in bold.
replicate	bio #1, tech #1	bio #1, tech #2	bio # 2, tech #1	bio #2, tech #2	bio #1, tech #3	bio #1, tech #4	bio #2, tech #3	bio #2, tech #4	mena GFP/OD (AU)	std (AU)
aTc (nM)	GFP/OD (AU)
0	53365.1	28343.8	30065.6	27468.8	26766.2	29233.8	31586.7	30239.4	32133.7	8720.1
10	24073.5	27200	27523.1	25303	30400	31893.3	27592.1	26701.3	27585.8	2534.25
30	26068.5	25500	27724.6	27901.4	23532.5	26448.7	14044.1	15683.5	23362.9	5436.3
40	24567.6	20276.9	24197	22973	NA	NA	NA	NA	23003.6	1941.29
50	13271.4	10954.5	14626.9	14958.3	NA	NA	NA	NA	13452.8	1818.35
60	3985.51	2593.75	2951.61	4275.36	NA	NA	NA	NA	3451.56	806.13
70	3985.29	1803.03	3200	923.077	NA	NA	NA	NA	2477.85	1374.36
80	2275.36	1222.22	1838.24	1304.35	NA	NA	NA	NA	1660.04	492.807
100	835.821	343.284	-2405.8	-1283.58	6051.28	3455.7	4915.49	466.667	1547.36	2976.98
300	622.951	625	-274.194	-281.25	1147.06	611.111	1397.06	2863.01	838.844	1010.06

## Sheet: Fig4b 
Note: - GFP/OD = (GFP-GFP_background)/(OD-OD_background). - GFP and OD background measureed from M9610 medium without cells in identical experimental condition. - Data displayed in Figure 4b shown in bold.
replicate	bio #1, tech #1	bio #1, tech #2	bio # 2, tech #1	bio #2, tech #2	mena GFP/OD (AU)	std (AU)
aTc (nM)	GFP/OD (AU)
0	53986.7	54164.2	54555.6	55765.6	54618	801.14
10	52287.9	50800	57808.2	58090.9	54746.8	3749.62
30	51890.4	53000	58614.3	59123.1	55656.9	3741.93
100	56944.4	53438.4	58333.3	55108.1	55956.1	2135.9
300	57970.6	54514.3	57628.6	55762.7	56469	1624.72

## Sheet: Fig4a insert (simulation)
Note: - Simulation model is provided in Supplementary Note 10. - Simulation is performed using MATLAB R2015b with variable step ODE solver od23s.
aTc (nM)	GFP/OD (AU)
1	31487.4
1.1514	31483.3
1.32571	31477.9
1.52642	31470.7
1.75751	31461.1
2.02359	31448.4
2.32995	31431.6
2.6827	31409.4
3.08884	31379.9
3.55648	31340.9
4.09492	31289.1
4.71487	31220.6
5.42868	31129.8
6.25055	31009.7
7.19686	30850.9
8.28643	30640.9
9.54095	30363.6
10.9854	29997.9
12.6486	29516.3
14.5635	28883.7
16.7683	28054.8
19.307	26973.1
22.23	25568.1
25.5955	23755
29.4705	21434.2
33.9322	18494.8
39.0694	14821.2
44.9843	10306.9
51.7947	4882.31
59.6362	118.129
68.6649	22.2955
79.0604	11.6858
91.0298	7.74878
104.811	5.75712
120.679	4.59213
138.95	3.85213
159.986	3.35719
184.207	3.01464
212.095	2.7719
244.205	2.59701
281.177	2.46948
323.746	2.37568
372.759	2.30623
429.193	2.25459
494.171	2.21603
568.987	2.18718
655.129	2.16555
754.312	2.1493
868.511	2.13709
1000	2.1279
