# Supplementary material for: A quasi-integral controller for adaptation of genetic modules to variable ribosome demand
Source: Nat Commun. 2018 Dec 21;9:5415. doi: 10.1038/s41467-018-07899-z (PMC6303309; doi:10.1038/s41467-018-07899-z)
Supplement: Supplementary file 5 — Source Data [file 41467_2018_7899_MOESM5_ESM.zip › Source Data/Figure 5.xlsx]

## Sheet: Fig 5a
Note: - GFP per OD = (GFP-GFP_background)/(OD-OD_background); RFP per OD = (RFP-RFP_background)/(OD-OD_background). - Growth rate computed from least square fitting of ln(OD-OD_background) from last batch's temporal response. - Background was measured from medium without cells in same experimental conditions. - Nominal output = (mean GFP per OD @ AHL=0); robustness = (mean GFP per OD @ AHL=1000 n…
circuit	repeat	GFP/OD (AU)			RFP/OD (AU)			growth rate (hr^-1)			Normalized GFP
		AHL = 0	AHL = 6 nM	AHL = 1000 nM	AHL = 0	AHL = 6 nM	AHL = 1000 nM	AHL = 0	AHL = 6 nM	AHL = 1000 nM	AHL = 0	AHL = 6 nM	AHL = 1000 nM
pHH2904106 (regulated device, Ec-TTL-P109 promoter, low feedback gain)	bio #1	718176	701416	440304	395.137	8817.2	57593.5	0.490868	0.482779	0.337969	NA
	bio #2	818678	680878	455848	445.86	7695.92	57031.2	0.522932	0.462946	0.352891
	bio #3	800657	812366	518466	588.235	8691.76	61216.9	0.474361	0.4544	0.325102
	mean	779171	731553	471539	476.411	8401.63	58613.9	0.496053	0.466708	0.338654	1	0.938887	0.605181
	std	53585.7	70735.1	41376	100.109	614.368	2271.77	0.0246973	0.0145592	0.0139074	0.0972593	0.111403	0.0674693
	nom. output. (AU)	779171		nom. output. std	53585.7
	robust. (%)	60.5181		robust. std (%)	6.74693
circuit	repeat	GFP/OD (AU)			RFP/OD (AU)			growth rate (hr^-1)			normalized GFP
		AHL = 0	AHL = 6 nM	AHL = 1000 nM	AHL = 0	AHL = 6 nM	AHL = 1000 nM	AHL = 0	AHL = 6 nM	AHL = 1000 nM	AHL = 0	AHL = 6 nM	AHL = 1000 nM
pHH2904107 (regulated device, Ec-TTL-P109 promoter, medium feedback gain)	bio #1	342707	312868	275961	652.866	11818.2	64781.7	0.567606	0.554233	0.406852	NA
	bio #2	317239	287226	256904	563.187	11191.2	57782.4	0.54858	0.554233	0.412587
	bio #3	318517	290623	242254	635.593	12264.4	56823.8	0.561102	0.540426	0.431713
	mean	326154	296906	258373	617.215	11757.9	59796	0.559096	0.549631	0.417051	1	0.910323	0.79218
	std	14349.3	13928	16901.3	47.5805	539.137	4344.27	0.00967057	0.00797169	0.0130177	0.0622188	0.0585458	0.0624497
	nom. output. (AU)	326154		nom. output. std	14349.3
	robust. (%)	79.218		robust. std (%)	6.24497
circuit	repeat	GFP/OD (AU)			RFP/OD (AU)			growth rate (hr^-1)			normalized GFP
		AHL = 0	AHL = 6 nM	AHL = 1000 nM	AHL = 0	AHL = 6 nM	AHL = 1000 nM	AHL = 0	AHL = 6 nM	AHL = 1000 nM	AHL = 0	AHL = 6 nM	AHL = 1000 nM
pHH290498 (regulated device, Ec-TTL-P109 promoter, high feedback gain)	bio #1 tech #1	50812	42303.9	44212	64.1026	16421.6	54157.6	0.575834	0.547362	0.482438	NA
	bio #1 tech #2	50294.1	44017.1	43994.6	857.843	12884.6	55869.6	0.64068	0.546824	0.482967
	bio #2 tech #1	45334.8	43277.5	42744.6	758.929	15693.8	52717.4	0.629757	0.571078	0.453978
	bio #2 tech #2	43410	44602.5	41340.8	62.7615	16548.1	53463.7	0.584997	0.545263	0.457014
	bio #3 tech #1	45267.9	39138.8	39942.5	1294.64	18564.6	51724.1	0.642789	0.556207	0.46602
	bio #3 tech #2	43785	39519.7	38711.3	537.383	18340.6	51340.2	0.628452	0.533659	0.456286
	mean	46484	42143.2	41824.3	595.944	16408.9	53212.1	0.617085	0.550066	0.46645	1	0.906619	0.899757
	std	3249.04	2314.38	2223.66	480.396	2065.43	1672.25	0.0291152	0.0125639	0.0132399	0.0988479	0.0805889	0.0790156
	nom. output. (AU)	46484		nom. output. std	3249.04
	robust. (%)	89.9757		robust. std (%)	7.90156
circuit	repeat	GFP/OD (AU)			RFP/OD (AU)			growth rate (hr^-1)			normalized GFP
		AHL = 0	AHL = 6 nM	AHL = 1000 nM	AHL = 0	AHL = 6 nM	AHL = 1000 nM	AHL = 0	AHL = 6 nM	AHL = 1000 nM	AHL = 0	AHL = 6 nM	AHL = 1000 nM
pHH290479 (regulated device, BBa_J23116 promoter, low feedback gain)	bio #1	50688.4	49519.2	31630.1	398.551	14038.5	53793.1	0.613545	0.5972	0.492102	NA
	bio #2	58928.6	51497.4	33120.4	380.184	15026	61204.4	0.636186	0.590235	0.502592
	bio #3	61302.1	53248.7	27818.5	572.917	17588.8	56831.2	0.632807	0.630911	0.446615
	mean	56973	51421.8	30856.3	450.551	15551.1	57276.2	0.627513	0.606116	0.480436	0.0731201	0.0659955	0.0396015
	std	5570.52	1865.9	2734.36	106.369	1832.5	3725.63	0.012214	0.0217542	0.0297563	0.0087407	0.00513171	0.00444217
	nom. output. (AU)	56973		nom. output. std	5570.52
	robust. (%)	54.1596		robust. std (%)	7.14674
circuit	repeat	GFP/OD (AU)			RFP/OD (AU)			growth rate (hr^-1)			normalized GFP
		AHL = 0	AHL = 6 nM	AHL = 1000 nM	AHL = 0	AHL = 6 nM	AHL = 1000 nM	AHL = 0	AHL = 6 nM	AHL = 1000 nM	AHL = 0	AHL = 6 nM	AHL = 1000 nM
pHH290480 (regulated device, BBa_J23116 promoter, medium feedback gain)	bio #1	44166.7	37046.1	18561.9	483.092	14593.5	50969.9	0.618427	0.574593	0.481071	NA
	bio #2	24955.9	24166.7	20464.1	517.621	8176.33	47395.2	0.654579	0.636815	0.533658
	bio #3	23763.9	24488.3	18841.8	567.929	8240.94	46426.6	0.616053	0.6119	0.522522
	mean	30962.2	28567	19289.3	522.881	10336.9	48263.9	0.629686	0.60777	0.512417	0.0972073	0.0896875	0.0605596
	std	11450.9	7344.85	1027.01	42.6623	3686.44	2393	0.0215901	0.031316	0.0277115	0.105831	0.0946888	0.0620954
	nom. output. (AU)	30962.2		nom. output. std	11450.9
	robust. (%)	62.2994		robust. std (%)	23.2781
circuit	repeat	GFP/OD (AU)			RFP/OD (AU)			growth rate (hr^-1)			normalized GFP
		AHL = 0	AHL = 6 nM	AHL = 1000 nM	AHL = 0	AHL = 6 nM	AHL = 1000 nM	AHL = 0	AHL = 6 nM	AHL = 1000 nM	AHL = 0	AHL = 6 nM	AHL = 1000 nM
pHH2904110 (regulated device, BBa_J23116 promoter, high feedback gain)	bio #1	24988.9	27995.2	20206.5	311.804	7219.57	46091.4	0.634132	0.636427	0.497374	NA
	bio #2	29272.2	26607.9	19876.5	390.295	7863.44	48719.1	0.632635	0.615913	0.501266
	bio #3	23337	25450.5	18761.1	-22.0264	6734.23	43569.3	0.640453	0.6281	0.496277
	mean	25866	26684.5	19614.7	226.691	7272.41	46126.6	0.63574	0.626813	0.498305	0.514295	0.53057	0.39
	std	3063.25	1274.12	757.455	218.942	566.453	2575.09	0.00414944	0.0103171	0.00262163	0.467566	0.478923	0.351866
	nom. output. (AU)	25866		nom. output. std	3063.25
	robust. (%)	75.832		robust. std (%)	9.44599

## Sheet: Fig 5b
Note: - GFP per OD = (GFP-GFP_background)/(OD-OD_background); RFP per OD = (RFP-RFP_background)/(OD-OD_background). - Growth rate computed from least square fitting of ln(OD-OD_background) from last batch's temporal response. - Background was measured from medium without cells in same experimental conditions. - Nominal expression = mean GFP per OD @ AHL=0; robustness = (mean GFP per OD @ AHL=1000…
circuit	repeat	GFP/OD (AU)			RFP/OD (AU)			growth rate (hr^-1)			Normalized GFP
		AHL = 0	AHL = 6 nM	AHL = 1000 nM	AHL = 0	AHL = 6 nM	AHL = 1000 nM	AHL = 0	AHL = 6 nM	AHL = 1000 nM	AHL = 0	AHL = 6 nM	AHL = 1000 nM
pHH2904106 (regulated device, Ec-TTL-P109 promoter, low feedback gain)	bio #1	718176	701416	440304	395.137	8817.2	57593.5	0.490868	0.482779	0.337969	NA
	bio #2	818678	680878	455848	445.86	7695.92	57031.2	0.522932	0.462946	0.352891
	bio #3	800657	812366	518466	588.235	8691.76	61216.9	0.474361	0.4544	0.325102
	mean	779171	731553	471539	476.411	8401.63	58613.9	0.496053	0.466708	0.338654	1	0.938887	0.605181
	std	53585.7	70735.1	41376	100.109	614.368	2271.77	0.0246973	0.0145592	0.0139074	0.0972593	0.111403	0.0674693
	nom. ouutput (AU)	779171		nom. output std	53585.7
	robust. (%)	60.5181		robust. std (%)	6.74693
circuit	repeat	GFP/OD (AU)			RFP/OD (AU)			growth rate (hr^-1)			normalized GFP
		AHL = 0	AHL = 6 nM	AHL = 1000 nM	AHL = 0	AHL = 6 nM	AHL = 1000 nM	AHL = 0	AHL = 6 nM	AHL = 1000 nM	AHL = 0	AHL = 6 nM	AHL = 1000 nM
pHH290498 (regulated device, Ec-TTL-P109 promoter, high feedback gain)	bio #1 tech #1	50812	42303.9	44212	64.1026	16421.6	54157.6	0.575834	0.547362	0.482438	NA
	bio #1 tech #2	50294.1	44017.1	43994.6	857.843	12884.6	55869.6	0.64068	0.546824	0.482967
	bio #2 tech #1	45334.8	43277.5	42744.6	758.929	15693.8	52717.4	0.629757	0.571078	0.453978
	bio #2 tech #2	43410	44602.5	41340.8	62.7615	16548.1	53463.7	0.584997	0.545263	0.457014
	bio #3 tech #1	45267.9	39138.8	39942.5	1294.64	18564.6	51724.1	0.642789	0.556207	0.46602
	bio #3 tech #2	43785	39519.7	38711.3	537.383	18340.6	51340.2	0.628452	0.533659	0.456286
	mean	46484	42143.2	41824.3	595.944	16408.9	53212.1	0.617085	0.550066	0.46645	1	0.906619	0.899757
	std	3249.04	2314.38	2223.66	480.396	2065.43	1672.25	0.0291152	0.0125639	0.0132399	0.0988479	0.0805889	0.0790156
	nom. ouutput (AU)	46484		nom. output std	3249.04
	robust. (%)	89.9757		robust. std (%)	7.90156
circuit	repeat	GFP/OD (AU)			RFP/OD (AU)			growth rate (hr^-1)			Normalized GFP
		AHL = 0	AHL = 6 nM	AHL = 1000 nM	AHL = 0	AHL = 6 nM	AHL = 1000 nM	AHL = 0	AHL = 6 nM	AHL = 1000 nM	AHL = 0	AHL = 6 nM	AHL = 1000 nM
pHH2904112 (unregulated device, Ec-TTL-P109 promoter, low feedback gain)	bio #1	811063	715799	436985	393.701	8159.85	47261.3	0.479503	0.444755	0.336417	NA
	bio #2	808961	741098	481332	107.527	9299.24	50502.5	0.500774	0.471274	0.361685
	bio #3	809280	729595	471429	643.939	9382.24	52301.6	0.532037	0.476121	0.367405
	mean	809768	728831	463248	381.722	8947.11	50021.8	0.504105	0.46405	0.355169	1	0.900049	0.572075
	std	1132.87	12666.9	23277.6	268.407	683.049	2554.29	0.0264247	0.0168845	0.0164899	0.00197849	0.0156932	0.0287571
	nom. ouutput (AU)	809768		nom. output std	1132.87
	robust. (%)	57.2075		robust. std (%)	2.87571
circuit	repeat	GFP/OD (AU)			RFP/OD (AU)			growth rate (hr^-1)			Normalized GFP
		AHL = 0	AHL = 6 nM	AHL = 1000 nM	AHL = 0	AHL = 6 nM	AHL = 1000 nM	AHL = 0	AHL = 6 nM	AHL = 1000 nM	AHL = 0	AHL = 6 nM	AHL = 1000 nM
pHH290488 (unregulated device, Ec-TTL-P109 promoter, high feedback gain)	bio #1	683120	573632	364124	602.19	19273.5	51314.4	0.554326	0.44722	0.382403	NA
	bio #2	679946	570590	371683	1003.58	20240.2	54221.1	0.56821	0.458609	0.366865
	bio #3	676486	601026	355722	521.236	20128.2	50360.8	0.559329	0.473715	0.374363
	mean	679851	581749	363843	709.003	19880.6	51965.5	0.560621	0.459848	0.374544	1	0.855701	0.53518
	std	3318	16763.1	7984.59	258.306	528.757	2010.8	0.00703169	0.013291	0.00777052	0.00690204	0.0250081	0.0120315
	nom. ouutput (AU)	679851		nom. output std	3318
	robust. (%)	53.518		robust. std (%)	1.20315

## Sheet: Fig 5a insert (simulation)
Note: - Simulation based on equations (2)-(4) and parameters listed in Supplementary Table 9. - ODE solver ode23s in MATLAB 2015b was used to carry out simulations. - A constant conversion factor of 10E3 AU/nM is used to convert nM to AU. This factor is chosen to match simulations with experimental results.
	strong promoter			weak promoter
feedback gain	low	medium	high	low	medium	high
robustness (%)	53.7	74.4	92.53	53.6	73.4	86.71
nominal output (AU)	690000	275000	58900	51900	21200	5124
