# Supplementary material for: A quasi-integral controller for adaptation of genetic modules to variable ribosome demand
Source: Nat Commun. 2018 Dec 21;9:5415. doi: 10.1038/s41467-018-07899-z (PMC6303309; doi:10.1038/s41467-018-07899-z)
Supplement: Supplementary file 5 — Source Data [file 41467_2018_7899_MOESM5_ESM.zip › Source Data/Supplementary Figures.xlsx]

## Sheet: Supp. Table 5
Note: - The Cq values were used to calculate relative RNA amount in the Figure 6C and to calculate PCR efficiency in the Supplementary Table 5. - The 98 #3 sample was removed because its total RNA was insufficient for all the indicated qPCR reactions.
		pHH2904	43#1	43#2	43#3	98#1	98#2	98#3	43#1	43#2	43#3	98#1	98#2	98#3
		AHL (nM)	0	0	0	0	0	0	1000	1000	1000	1000	1000	1000
cDNA by	target gene	dilution fold
random + dT primer	cysG	1	18.87	18.55	18.55	18.75	21.96	22.24	18.55	19.19	20.17	20.45	20.83	na
random + dT primer	cysG	2	19.84	19.59	19.48	19.76	23.03	23.08	19.46	20.08	21.2	21.57	21.74	na
random + dT primer	cysG	4	20.84	20.6	20.61	20.74	23.99	24.08	20.5	21.18	22.08	22.26	22.79	na
RTp4	mRFP1	60	21.05	21	20.86	22.94	23.77	23.82	17.64	18.23	17.68	18.19	19.06	na
RTp4	mRFP1	180	22.78	22.46	22.35	24.45	25.64	25.49	19.18	19.77	19.25	19.87	20.62	na
RTp4	mRFP1	540	24.32	24.14	24.01	26.09	27.2	26.97	20.9	21.6	21.05	21.71	22.3	na
total RNA (ng) used in a RT reaction	32.75
dilution fold	estimated cDNA (ng)	log10 (cDNA)
1	32.75	1.51521
2	16.375	1.21418
4	8.1875	0.913151
60	0.545833	-0.26294
180	0.181944	-0.740061
540	0.0606481	-1.21718
	target gene	pHH2904	43#1	43#2	43#3	98#1	98#2	98#3	43#1	43#2	43#3	98#1	98#2
	cysG	loop	OL	OL	OL	CL	CL	CL	OL	OL	OL	CL	CL
		AHL (nM)	0	0	0	0	0	0	1000	1000	1000	1000	1000
		slope	-3.2721	-3.40498	-3.42159	-3.30532	-3.37176	-3.05617	-3.23888	-3.30532	-3.17244	-3.00634	-3.25549
		R-square	0.999923	0.999929	0.996868	0.999924	0.999022	0.997486	0.998521	0.996302	0.997948	0.981534	0.998302
		PCR efficiency	1.02122	0.966472	0.960027	1.00698	0.979617	1.12425	1.03586	1.00698	1.0664	1.15095	1.02849
		cysG	mean	STD
		PCR efficiency	1.03157	0.0611999
	target gene	pHH2904	43#1	43#2	43#3	98#1	98#2	98#3	43#1	43#2	43#3	98#1	98#2
	mRFP1	loop	OL	OL	OL	CL	CL	CL	OL	OL	OL	CL	CL
		AHL (nM)	0	0	0	0	0	0	1000	1000	1000	1000	1000
		slope	-3.4268	-3.29057	-3.30105	-3.30105	-3.59447	-3.30105	-3.41632	-3.5316	-3.5316	-3.68879	-3.39536
		R-square	0.998876	0.998366	0.99903	0.999433	0.997285	0.998789	0.998985	0.997538	0.99845	0.999312	0.999543
		efficiency	0.958021	1.01326	1.00879	1.00879	0.897601	1.00879	0.962061	0.919367	0.919367	0.866773	0.970241
		mRFP1	mean	STD
		PCR efficiency	0.95755	0.0509028

## Sheet: Supp. Fig. 5raw & mean & std
Raw data of ln (OD600) to calculate specific growth rate
	ECF15 #1	ECF15 #1	ECF15 #1	ECF15 #1	ECF15 #1	ECF15 #2	ECF15 #2	ECF15 #2	ECF15 #2	ECF15 #2	ECF22 #1	ECF22 #1	ECF22 #1	ECF22 #1	ECF22 #1	ECF22 #2	ECF22 #2	ECF22 #2	ECF22 #2	ECF22 #2	ECF32 #1	ECF32 #1	ECF32 #1	ECF32 #1	ECF32 #1	ECF32 #2	ECF32 #2	ECF32 #2	ECF32 #2	ECF32 #2
time (h)	aTc = 0	aTc = 10 nM	aTc =30 nM	atC= 100 nM	aTc = 1000 nM	aTc = 0	aTc = 10 nM	aTc =30 nM	atC= 100 nM	aTc = 1000 nM	aTc = 0	aTc = 10 nM	aTc =30 nM	atC= 100 nM	aTc = 1000 nM	aTc = 0	aTc = 10 nM	aTc =30 nM	atC= 100 nM	aTc = 1000 nM	aTc = 0	aTc = 10 nM	aTc =30 nM	atC= 100 nM	aTc = 1000 nM	aTc = 0	aTc = 10 nM	aTc =30 nM	atC= 100 nM	aTc = 1000 nM
4	-2.20727	-2.38597	-2.43042	-2.43042	-2.43042	-2.27303	-2.38597	-2.44185	-2.44185	-2.44185	-2.22562	-2.45341	-2.4651	-2.48891	-2.47694	-2.24432	-2.41912	-2.47694	-2.47694	-2.51331	-2.18926	-2.21641	-2.19823	-2.21641	-2.18037	-2.24432	-2.29263	-2.28278	-2.30259	-2.30259
4.08333	-2.20727	-2.37516	-2.41912	-2.43042	-2.43042	-2.26336	-2.38597	-2.44185	-2.44185	-2.44185	-2.22562	-2.44185	-2.4651	-2.48891	-2.47694	-2.23493	-2.41912	-2.47694	-2.47694	-2.51331	-2.18037	-2.20727	-2.18037	-2.20727	-2.16282	-2.23493	-2.26336	-2.26336	-2.29263	-2.29263
4.16667	-2.19823	-2.36446	-2.41912	-2.41912	-2.43042	-2.23493	-2.37516	-2.44185	-2.44185	-2.44185	-2.21641	-2.44185	-2.4651	-2.47694	-2.47694	-2.22562	-2.41912	-2.47694	-2.47694	-2.50104	-2.17156	-2.19823	-2.15417	-2.18926	-2.14558	-2.22562	-2.24432	-2.24432	-2.28278	-2.27303
4.25	-2.18926	-2.36446	-2.41912	-2.41912	-2.41912	-2.20727	-2.37516	-2.44185	-2.43042	-2.43042	-2.19823	-2.45341	-2.4651	-2.47694	-2.47694	-2.20727	-2.40795	-2.47694	-2.47694	-2.50104	-2.17156	-2.18037	-2.13707	-2.17156	-2.12026	-2.21641	-2.22562	-2.22562	-2.26336	-2.26336
4.33333	-2.17156	-2.35388	-2.40795	-2.40795	-2.41912	-2.18926	-2.36446	-2.44185	-2.43042	-2.43042	-2.18926	-2.44185	-2.4651	-2.47694	-2.47694	-2.19823	-2.40795	-2.47694	-2.47694	-2.50104	-2.18926	-2.15417	-2.11196	-2.14558	-2.09557	-2.19823	-2.21641	-2.21641	-2.24432	-2.25379
4.41667	-2.14558	-2.34341	-2.40795	-2.40795	-2.40795	-2.18926	-2.35388	-2.43042	-2.43042	-2.41912	-2.19823	-2.44185	-2.4651	-2.47694	-2.47694	-2.18926	-2.40795	-2.47694	-2.47694	-2.50104	-2.14558	-2.13707	-2.08747	-2.13707	-2.06357	-2.18926	-2.20727	-2.20727	-2.23493	-2.24432
4.5	-2.12863	-2.33304	-2.3969	-2.3969	-2.40795	-2.18037	-2.34341	-2.43042	-2.41912	-2.41912	-2.19823	-2.44185	-2.4651	-2.47694	-2.4651	-2.17156	-2.40795	-2.47694	-2.47694	-2.50104	-2.10373	-2.10373	-2.06357	-2.11196	-2.03256	-2.18037	-2.19823	-2.20727	-2.22562	-2.23493
4.58333	-2.10373	-2.32279	-2.38597	-2.3969	-2.3969	-2.17156	-2.34341	-2.41912	-2.41912	-2.41912	-2.14558	-2.44185	-2.4651	-2.47694	-2.47694	-2.18926	-2.3969	-2.4651	-2.47694	-2.50104	-2.06357	-2.07944	-2.04794	-2.09557	-2.00992	-2.16282	-2.18037	-2.19823	-2.21641	-2.21641
4.66667	-2.07944	-2.31264	-2.38597	-2.38597	-2.3969	-2.17156	-2.33304	-2.41912	-2.40795	-2.40795	-2.10373	-2.44185	-2.45341	-2.4651	-2.4651	-2.18037	-2.3969	-2.47694	-2.47694	-2.50104	-2.04794	-2.05573	-2.02495	-2.07944	-1.9805	-2.18037	-2.15417	-2.18037	-2.19823	-2.20727
4.75	-2.04794	-2.30259	-2.37516	-2.38597	-2.38597	-2.15417	-2.32279	-2.41912	-2.40795	-2.40795	-2.07944	-2.43042	-2.45341	-2.4651	-2.4651	-2.12863	-2.3969	-2.4651	-2.47694	-2.50104	-2.02495	-2.04022	-1.9951	-2.05573	-1.95193	-2.14558	-2.12863	-2.16282	-2.18037	-2.18926
4.83333	-2.01741	-2.29263	-2.37516	-2.37516	-2.38597	-2.13707	-2.31264	-2.40795	-2.3969	-2.3969	-2.05573	-2.43042	-2.45341	-2.4651	-2.4651	-2.07944	-2.38597	-2.4651	-2.4651	-2.50104	-1.98777	-2.01741	-1.959	-2.03256	-1.92415	-2.09557	-2.10373	-2.14558	-2.15417	-2.17156
4.91667	-1.98777	-2.28278	-2.36446	-2.37516	-2.37516	-2.12026	-2.31264	-2.40795	-2.3969	-2.3969	-2.02495	-2.43042	-2.45341	-2.4651	-2.4651	-2.06357	-2.38597	-2.4651	-2.4651	-2.50104	-1.9805	-1.9951	-1.92415	-2.00248	-1.89048	-2.05573	-2.08747	-2.12863	-2.13707	-2.15417
5	-1.959	-2.27303	-2.35388	-2.36446	-2.36446	-2.10373	-2.30259	-2.40795	-2.3969	-2.38597	-2.00248	-2.43042	-2.45341	-2.4651	-2.4651	-2.04794	-2.38597	-2.4651	-2.4651	-2.50104	-1.959	-1.959	-1.89712	-1.97328	-1.86433	-2.03256	-2.07147	-2.09557	-2.11196	-2.12863
5.08333	-1.93102	-2.26336	-2.34341	-2.35388	-2.36446	-2.07944	-2.29263	-2.3969	-2.38597	-2.38597	-1.9805	-2.43042	-2.45341	-2.4651	-2.4651	-2.01741	-2.38597	-2.4651	-2.4651	-2.50104	-1.93794	-1.91054	-1.88387	-1.94491	-1.83258	-2.00992	-2.04022	-2.07147	-2.09557	-2.11196
5.16667	-1.89712	-2.25379	-2.33304	-2.35388	-2.35388	-2.04794	-2.28278	-2.3969	-2.38597	-2.38597	-1.959	-2.43042	-2.45341	-2.4651	-2.4651	-1.98777	-2.37516	-2.4651	-2.4651	-2.50104	-1.91054	-1.88387	-1.85151	-1.91732	-1.79577	-1.98777	-2.01741	-2.04022	-2.06357	-2.07944
5.25	-1.87732	-2.24432	-2.33304	-2.34341	-2.34341	-2.01741	-2.27303	-2.38597	-2.37516	-2.37516	-1.93102	-2.41912	-2.45341	-2.4651	-2.4651	-1.97328	-2.37516	-2.4651	-2.4651	-2.50104	-1.88387	-1.8708	-1.82016	-1.87732	-1.77786	-1.9805	-1.9951	-2.01741	-2.04022	-2.05573
5.33333	-1.85151	-2.22562	-2.32279	-2.33304	-2.33304	-1.98777	-2.26336	-2.38597	-2.37516	-2.36446	-1.91054	-2.41912	-2.45341	-2.4651	-2.4651	-1.95193	-2.36446	-2.4651	-2.4651	-2.48891	-1.8579	-1.83885	-1.78976	-1.8579	-1.75446	-1.96611	-1.96611	-1.9951	-2.01741	-2.02495
5.41667	-1.83258	-2.21641	-2.31264	-2.32279	-2.33304	-1.96611	-2.25379	-2.37516	-2.36446	-2.36446	-1.89048	-2.41912	-2.45341	-2.45341	-2.4651	-1.92415	-2.36446	-2.45341	-2.4651	-2.48891	-1.83885	-1.81401	-1.76609	-1.83885	-1.72597	-1.93794	-1.92415	-1.96611	-1.98777	-2.00248
5.5	-1.81401	-2.20727	-2.30259	-2.31264	-2.32279	-1.93794	-2.23493	-2.37516	-2.36446	-2.35388	-1.8708	-2.41912	-2.44185	-2.45341	-2.4651	-1.90381	-2.35388	-2.45341	-2.4651	-2.48891	-1.80789	-1.77786	-1.74297	-1.82016	-1.70375	-1.91732	-1.90381	-1.93794	-1.96611	-1.97328
5.58333	-1.78976	-2.18926	-2.29263	-2.31264	-2.31264	-1.90381	-2.22562	-2.36446	-2.35388	-2.34341	-1.84516	-2.41912	-2.44185	-2.45341	-2.45341	-1.87732	-2.35388	-2.45341	-2.4651	-2.48891	-1.78379	-1.77196	-1.7148	-1.79577	-1.6874	-1.89048	-1.87732	-1.91732	-1.93794	-1.94491
5.66667	-1.76026	-2.18037	-2.28278	-2.30259	-2.30259	-1.88387	-2.20727	-2.35388	-2.34341	-2.34341	-1.82016	-2.41912	-2.44185	-2.45341	-2.45341	-1.8579	-2.34341	-2.45341	-2.45341	-2.48891	-1.75446	-1.74297	-1.69282	-1.76609	-1.66601	-1.86433	-1.85151	-1.89712	-1.91732	-1.91732
5.75	-1.73161	-2.16282	-2.28278	-2.29263	-2.30259	-1.86433	-2.19823	-2.35388	-2.34341	-2.33304	-1.79577	-2.40795	-2.44185	-2.45341	-2.45341	-1.83258	-2.34341	-2.45341	-2.45341	-2.48891	-1.72597	-1.69827	-1.66601	-1.73161	-1.6399	-1.83885	-1.83258	-1.8708	-1.89048	-1.88387
5.83333	-1.70375	-2.15417	-2.27303	-2.28278	-2.29263	-1.84516	-2.18037	-2.34341	-2.33304	-2.32279	-1.76609	-2.40795	-2.44185	-2.45341	-2.45341	-1.80789	-2.34341	-2.45341	-2.4651	-2.48891	-1.69282	-1.69282	-1.62964	-1.70375	-1.61949	-1.80789	-1.80181	-1.83885	-1.8579	-1.85151
5.91667	-1.67131	-2.13707	-2.26336	-2.27303	-2.28278	-1.82635	-2.17156	-2.34341	-2.33304	-2.31264	-1.74297	-2.40795	-2.44185	-2.45341	-2.45341	-1.78976	-2.33304	-2.45341	-2.4651	-2.48891	-1.66601	-1.66073	-1.59455	-1.68201	-1.58964	-1.78379	-1.78379	-1.82016	-1.83258	-1.83258
6	-1.64507	-2.12026	-2.24432	-2.26336	-2.27303	-1.79577	-2.15417	-2.33304	-2.32279	-2.31264	-1.70926	-2.40795	-2.44185	-2.45341	-2.45341	-1.76026	-2.33304	-2.45341	-2.45341	-2.48891	-1.6399	-1.63476	-1.5559	-1.66073	-1.56542	-1.76026	-1.76609	-1.79577	-1.80181	-1.80789
6.08333	-1.60944	-2.10373	-2.23493	-2.25379	-2.26336	-1.77786	-2.14558	-2.32279	-2.31264	-2.30259	-1.68201	-2.3969	-2.43042	-2.45341	-2.45341	-1.72597	-2.32279	-2.45341	-2.45341	-2.48891	-1.60445	-1.60944	-1.53712	-1.63476	-1.54178	-1.73161	-1.74297	-1.77196	-1.77196	-1.77786
6.16667	-1.59455	-2.08747	-2.22562	-2.24432	-2.24432	-1.7487	-2.12026	-2.32279	-2.31264	-2.29263	-1.64507	-2.3969	-2.43042	-2.45341	-2.45341	-1.69282	-2.32279	-2.45341	-2.45341	-2.48891	-1.59949	-1.58475	-1.52326	-1.60944	-1.51413	-1.70926	-1.72037	-1.7487	-1.7487	-1.75446
6.25	-1.40242	-2.07147	-2.21641	-2.22562	-2.23493	-1.72037	-2.11196	-2.31264	-2.30259	-2.28278	-1.60445	-2.3969	-2.43042	-2.44185	-2.45341	-1.66073	-2.32279	-2.45341	-2.45341	-2.48891	-1.44392	-1.56065	-1.52786	-1.58475	-1.48722	-1.6874	-1.69827	-1.7148	-1.72037	-1.73161
6.33333	-1.3823	-2.05573	-2.20727	-2.21641	-2.22562	-1.69282	-2.09557	-2.31264	-2.29263	-2.28278	-1.56542	-2.3969	-2.43042	-2.44185	-2.45341	-1.6399	-2.32279	-2.45341	-2.45341	-2.48891	-1.37833	-1.55117	-1.41882	-1.57988	-1.46102	-1.66073	-1.66601	-1.6874	-1.69282	-1.7148
6.41667	-1.45672	-2.04022	-2.18926	-2.20727	-2.21641	-1.66073	-2.08747	-2.30259	-2.28278	-2.27303	-1.43548	-2.3969	-2.43042	-2.44185	-2.44185	-1.61445	-2.31264	-2.45341	-2.45341	-2.48891	-1.45672	-1.50058	-1.37042	-1.52326	-1.4397	-1.6399	-1.6399	-1.65548	-1.66601	-1.69282
6.5	-1.52326	-2.01741	-2.18037	-2.19823	-2.20727	-1.62964	-2.07147	-2.29263	-2.28278	-2.26336	-1.40242	-2.3969	-2.43042	-2.44185	-2.44185	-1.58964	-2.31264	-2.45341	-2.45341	-2.47694	-1.57988	-1.48722	-1.32426	-1.43129	-1.43129	-1.61445	-1.60944	-1.62964	-1.62964	-1.67131
6.58333	-1.48281	-1.9951	-2.17156	-2.18037	-2.19823	-1.60944	-2.05573	-2.28278	-2.27303	-2.24432	-1.46102	-2.38597	-2.43042	-2.44185	-2.44185	-1.49611	-2.31264	-2.45341	-2.45341	-2.47694	-1.52326	-1.47403	-1.28374	-1.40242	-1.39837	-1.52786	-1.58475	-1.59949	-1.59455	-1.64507
6.66667	-1.41469	-1.97328	-2.15417	-2.17156	-2.18037	-1.56065	-2.04794	-2.27303	-2.26336	-2.24432	-1.53712	-2.38597	-2.43042	-2.44185	-2.44185	-1.4065	-2.30259	-2.45341	-2.45341	-2.47694	-1.42712	-1.41059	-1.24479	-1.35868	-1.35868	-1.44392	-1.55117	-1.56542	-1.56542	-1.62455
6.75	-1.35093	-1.95193	-2.13707	-2.15417	-2.17156	-1.46102	-2.02495	-2.27303	-2.25379	-2.22562	-1.49611	-2.38597	-2.43042	-2.44185	-2.44185	-1.51413	-2.30259	-2.44185	-2.45341	-2.47694	-1.3823	-1.37833	-1.21402	-1.31304	-1.32803	-1.41469	-1.47403	-1.52326	-1.54178	-1.59949
6.83333	-1.30195	-1.93102	-2.12863	-2.14558	-2.15417	-1.42296	-2.00992	-2.26336	-2.24432	-2.21641	-1.41882	-2.38597	-2.43042	-2.43042	-2.44185	-1.60445	-2.30259	-2.44185	-2.45341	-2.47694	-1.34707	-1.35868	-1.17766	-1.27297	-1.29828	-1.47841	-1.47841	-1.49165	-1.50959	-1.57022
6.91667	-1.28735	-1.90381	-2.11196	-2.12863	-2.14558	-1.47841	-1.9951	-2.25379	-2.23493	-2.20727	-1.35868	-2.37516	-2.41912	-2.43042	-2.44185	-1.5559	-2.29263	-2.44185	-2.45341	-2.47694	-1.31304	-1.33181	-1.1457	-1.23443	-1.27297	-1.48722	-1.46534	-1.46534	-1.48281	-1.54646
7	-1.2694	-1.88387	-2.10373	-2.12026	-2.12863	-1.51413	-1.97328	-2.24432	-2.22562	-2.19823	-1.32803	-2.37516	-2.41912	-2.43042	-2.43042	-1.45672	-2.29263	-2.44185	-2.45341	-2.47694	-1.29098	-1.30195	-1.10866	-1.20397	-1.25176	-1.43129	-1.42712	-1.43548	-1.46102	-1.51868
	ECF15 #1	ECF15 #1	ECF15 #1	ECF15 #1	ECF15 #1	ECF15 #2	ECF15 #2	ECF15 #2	ECF15 #2	ECF15 #2	ECF22 #1	ECF22 #1	ECF22 #1	ECF22 #1	ECF22 #1	ECF22 #2	ECF22 #2	ECF22 #2	ECF22 #2	ECF22 #2	ECF32 #1	ECF32 #1	ECF32 #1	ECF32 #1	ECF32 #1	ECF32 #2	ECF32 #2	ECF32 #2	ECF32 #2	ECF32 #2
	aTc = 0	aTc = 10 nM	aTc =30 nM	atC= 100 nM	aTc = 1000 nM	aTc = 0	aTc = 10 nM	aTc =30 nM	atC= 100 nM	aTc = 1000 nM	aTc = 0	aTc = 10 nM	aTc =30 nM	atC= 100 nM	aTc = 1000 nM	aTc = 0	aTc = 10 nM	aTc =30 nM	atC= 100 nM	aTc = 1000 nM	aTc = 0	aTc = 10 nM	aTc =30 nM	atC= 100 nM	aTc = 1000 nM	aTc = 0	aTc = 10 nM	aTc =30 nM	atC= 100 nM	aTc = 1000 nM
specific growth rate (per hour)	0.331322	0.161531	0.108779	0.103429	0.100324	0.280526	0.138852	0.0675989	0.0716804	0.081158	0.312821	0.0245102	0.0154863	0.0168531	0.013592	0.280996	0.0451476	0.0116993	0.00990246	0.0105927	0.313544	0.312474	0.361694	0.33352	0.310599	0.289808	0.290369	0.285894	0.292566	0.276406
RSQ	0.980541	0.975556	0.982324	0.976618	0.978406	0.974031	0.980678	0.979653	0.983333	0.976887	0.977586	0.968424	0.941859	0.941456	0.919072	0.97294	0.989713	0.882546	0.853735	0.873919	0.976403	0.997496	0.987934	0.981936	0.998591	0.979098	0.992377	0.984094	0.987115	0.98896
construct	ECF15					ECF22					ECF32
aTc (nM)	aTc = 0	aTc = 10 nM	aTc =30 nM	atC= 100 nM	aTc = 1000 nM	aTc = 0	aTc = 10 nM	aTc =30 nM	atC= 100 nM	aTc = 1000 nM	aTc = 0	aTc = 10 nM	aTc =30 nM	atC= 100 nM	aTc = 1000 nM
mean	0.305924	0.150192	0.0881888	0.0875549	0.0907408	0.296909	0.0348289	0.0135928	0.0133778	0.0120923	0.301676	0.301421	0.323794	0.313043	0.293502
STD	0.0359187	0.0160367	0.0291185	0.02245	0.0135522	0.022504	0.0145928	0.00267781	0.00491485	0.00212079	0.0167838	0.0156303	0.0535985	0.0289589	0.0241778

## Sheet: Supp. Fig. 5D-F mean & std
mean	ECF15	ECF15	ECF15	ECF15	ECF15		std	ECF15	ECF15	ECF15	ECF15	ECF15		mean	ECF22	ECF22	ECF22	ECF22	ECF22		std	ECF22	ECF22	ECF22	ECF22	ECF22		mean	ECF32	ECF32	ECF32	ECF32	ECF32		std	ECF32	ECF32	ECF32	ECF32	ECF32
time (h)	aTc = 0	aTc = 10 nM	aTc =30 nM	atC= 100 nM	aTc = 1000 nM		time (h)	aTc = 0	aTc = 10 nM	aTc =30 nM	atC= 100 nM	aTc = 1000 nM		time (h)	aTc = 0	aTc = 10 nM	aTc =30 nM	atC= 100 nM	aTc = 1000 nM		time (h)	aTc = 0	aTc = 10 nM	aTc =30 nM	atC= 100 nM	aTc = 1000 nM		time (h)	aTc = 0	aTc = 10 nM	aTc =30 nM	atC= 100 nM	aTc = 1000 nM		time (h)	aTc = 0	aTc = 10 nM	aTc =30 nM	atC= 100 nM	aTc = 1000 nM
0.0833333	8755.54	8749.41	7398.73	9797.96	11703.9		0.0833333	4045.72	1482.17	2640.46	267.833	4213.89		0.0833333	-1772.29	-2376.19	-2151.85	-3788.38	-2066.34		0.0833333	972.071	698.268	702.121	345.176	362.338		0.0833333	-2493.75	-2764.12	-2764.26	-2173.24	-3645.41		0.0833333	1140.21	620.009	1353.77	471.06	805.786
0.166667	8267.25	8607.83	8930.38	11085	13826.8		0.166667	3312.44	1825.61	3159.6	1831.11	2052.96		0.166667	-1793.14	-2270.57	-3491.02	-2548.52	-1114.16		0.166667	1453.46	601.041	296.668	1766.28	1217.63		0.166667	-3076.19	-2127.16	-2835.53	-2395.73	-1341.62		0.166667	1041.3	1323.89	375.814	353.553	483.56
0.25	7033.54	9905.06	9879.75	12962.6	14700.1		0.25	2926.89	1387.36	3499.73	2344.29	4648.89		0.25	-3139.69	-1107.99	-3666.18	-2418.53	-654.555		0.25	873.843	652.843	369.275	714.91	1570.13		0.25	-3247.86	-2611.46	-3199.98	-1239.94	-1553.06		0.25	621.739	137.748	325.829	643.648	381.455
0.333333	8177.78	8430.38	9911.39	14348.1	15121		0.333333	3187.26	1503.72	2828.43	3428.13	4483.3		0.333333	-2626.18	-2670.65	-2624.84	-1141.51	-2210.02		0.333333	770.565	429.299	902.241	1142.48	941.463		0.333333	-3490.66	-2952.78	-2421.5	-769.555	-2848.34		0.333333	908.722	675.435	137.864	163.178	71.9414
0.416667	8512.66	9201.82	10677.2	13822.8	16365.5		0.416667	3732.45	2397.79	5647.9	519.142	3851.05		0.416667	-1991.56	-1920.33	-1655.06	-2303.72	-998.302		0.416667	578.813	166.371	505.716	823.351	1930.95		0.416667	-2551.9	-1897.91	-2901.33	-2469.25	-1756.13		0.416667	25.062	1057.35	980.907	353.553	121.67
0.5	8170.89	8892.88	11019	17156.7	17607.4		0.5	3231.21	2569.53	4699.13	5399.41	4762.12		0.5	-2635.67	-2971.44	-1329.91	765.823	-171.746		0.5	67.7042	521.491	866.206	349.078	1495.99		0.5	-3631.19	-3031.65	-2281.97	-546.17	-1307.27		0.5	928.444	259.571	478.404	970.005	109.885
0.583333	7509.81	9124.76	11278.5	18689.3	19050.6		0.583333	2948.81	1519.05	6193.9	3120.11	4649.23		0.583333	-4068	-2338.61	-3042.56	-1662.42	-219.566		0.583333	422.979	353.553	1732.41	41.7327	1957.44		0.583333	-3533.31	-1870.42	-3011.2	-1809.56	-2687.33		0.583333	324.575	362.275	1183.56	135.982	265.82
0.666667	8271.68	9550	12788.9	20950	20543.8		0.666667	2753.02	1838.48	8315.22	5356.33	4887.88		0.666667	-2943.2	-1793.75	-2231.25	-1850	1085.06		0.666667	236.965	132.583	2253.9	883.883	1871.68		0.666667	-3593.9	-1596.27	-3775.83	-800.321	-1752.39		0.666667	892.941	421.258	1018.32	244.768	197.837
0.75	10237.2	10970.6	12963.1	23637.5	22400		0.75	2739.59	1632.5	7162.03	4437.1	3341.08		0.75	-669.839	-143.75	-2020	818.364	1436.34		0.75	721.566	1034.14	1117.4	1618.05	1084.46		0.75	-1099.43	-331.95	-3544.3	-830.538	-1621.06		0.75	64.9756	595.911	823.466	196.916	1497.04
0.833333	9056.41	10089.3	15487.9	22555.3	22781.2		0.833333	4127.96	2596.04	8820.6	6497.85	4675.74		0.833333	-2853.72	-1712.5	-1508.26	-1773.92	929.303		0.833333	1154.76	388.909	1437.89	794.404	1004.23		0.833333	-2947.61	-1650.61	-3541.69	-1858.39	-382.485		0.833333	686.046	1048.38	82.4585	716.057	1318.73
0.916667	9803.8	10298.1	16287.5	26178.5	25012.5		0.916667	3293.42	2949.55	11614.2	5068.58	5108.85		0.916667	-2435.48	-2368.75	-744.059	-257.407	2326.47		0.916667	288.603	892.722	1970.62	1518.97	1891.44		0.916667	-2463.66	-1836.71	-3353.48	-1334.18	-1591.98		0.916667	245.851	143.441	853.451	1436.59	305.54
1	9992.41	11350	18041.4	29099	26678.1		1	3135.88	4048.19	12015.3	6559.83	4715.57		1	-2245.89	-1337.58	110.725	2040.74	3100.93		1	358.029	1414.32	1906.68	1344.38	2079.95		1	-2090.59	-2571.47	-2393.75	-1318.75	-1267.44		1	13.3128	712.093	804.334	539.169	253.162
1.08333	10015.2	11091.7	21372.6	30317.4	28013.3		1.08333	3486.3	2392.49	13137.9	5220.37	5797.84		1.08333	-1076.58	-2241.2	-53.0864	1731.02	2380.04		1.08333	590.747	768.215	2653.83	1335.65	1814.33		1.08333	-2370.76	-3189.24	-2042.82	-485.031	-2425.93		1.08333	365.229	509.97	840.999	279.351	130.946
1.16667	10582	11228.4	21882.7	32339.5	31637.3		1.16667	1635.18	2889.54	13365.2	8511.47	6174.09		1.16667	-1325.73	-2529.43	316.471	2113.52	3582.28		1.16667	33.2295	1060.66	2293.79	2999.61	2121.21		1.16667	-1169.44	-3210.58	-1611.11	-950.463	55.5556		1.16667	484.063	1046.57	1143.59	907.672	1073.75
1.25	11213.3	11142	23498	35335.7	31672.8		1.25	3526.7	3937.1	15035.3	8747.17	5892.56		1.25	-1425.58	-3377.45	67.0732	3906.65	3824.76		1.25	523.505	275.944	2198.93	833.794	2535.89		1.25	-1922.17	-3171.04	-2590.33	-216.032	-1370.37		1.25	430.3	205.665	995.187	518.436	506.323
1.33333	9674.54	12547.6	26821.9	37710	32549.4		1.33333	3520.48	4620.36	14853.4	6800.45	5002.13		1.33333	-2331.68	-1701.22	1940.93	4916.44	3908.54		1.33333	1314.41	94.8558	3432.05	2632.54	836.456		1.33333	-3082.15	-2789.33	-717.602	-585.368	-1426.83		1.33333	1196.48	815.329	1603.93	1319.46	1069.28
1.41667	10725.3	14649.9	28461.4	40504.2	36302.9		1.41667	3592.28	7128.45	15165.5	7785.95	5787.8		1.41667	-2309.57	-1162.65	1951.15	5931.38	5594.32		1.41667	1096.02	604.874	4337.5	1612.23	1685.57		1.41667	-2621.65	-2481.24	-2756.17	-840.226	-213.415		1.41667	133.501	941.212	353.553	893.199	1836.75
1.5	11119.2	15445.9	30007.3	42607.4	36985.7		1.5	3291.1	5984.54	17707.2	8672.54	4714.05		1.5	-1453.68	-927.931	2263.44	7797.67	6767.38		1.5	682.554	459.734	5058.21	1611.8	1154.22		1.5	-1499.09	-2138.26	-2861.08	840.883	-207.317		1.5	587.675	843.837	1819.51	1000.3	896.818
1.58333	11701	17232.6	33682.9	43748.9	38836.5		1.58333	4408.51	7700.57	16538.5	9303	5901.29		1.58333	-1071.69	-749.57	5624.07	8115.85	7503.96		1.58333	871.444	51.1162	6223.81	2871.54	1506.05		1.58333	-2389.22	-1676.91	-1325.01	-411.696	418.528		1.58333	118.85	596.881	2428.02	607.784	1678.42
1.66667	11869	18806.3	35450.2	44756.3	41130.4		1.66667	3055.4	7666.07	18651	11537.4	7132.18		1.66667	-1920.18	-140.849	4527.41	9201.8	7511.34		1.66667	961.578	630.433	4677.75	2267.92	1921.26		1.66667	-2037.2	-1257.61	-774.24	476.631	334.043		1.66667	635.586	1777.29	877.494	604.251	1998.21
1.75	11221.6	20062.4	38663.1	49405.1	42553.3		1.75	5289.67	10739.5	20734.3	11399	5543.37		1.75	-1964	269.667	7082.29	9667.93	9743.98		1.75	436.486	1081.96	5975.29	2336.9	2049.75		1.75	-2323.59	-1152.56	-1179.02	84.1109	1541.95		1.75	718.045	643.87	1993.53	1752.7	1039.67
1.83333	12098.1	21224	40080.9	50802.7	45638.9		1.83333	3242.34	11543.7	19055.5	11046.4	8171.01		1.83333	-1853.6	-134.05	8619.96	12138	9768.37		1.83333	397.415	668.263	6237.94	2276.54	2415.66		1.83333	-2068.08	-2867.33	-447.555	177.322	1572.5		1.83333	1908	590.898	1354.58	996.866	2854.29
1.91667	12099.5	24230.6	43981.6	53361.5	45819		1.91667	2673.21	11501.1	21050.3	12581.3	7823.95		1.91667	-1095.65	959.082	11285.6	14300.5	10284.7		1.91667	1327.98	1321.11	7133.61	3388.94	1906.39		1.91667	-1683.63	-1233.36	269.353	919.218	795.324		1.91667	1072.98	695.404	1521.92	233.268	2242.42
2	11250.1	24300.6	44669.6	53751	48518.3		2	2509.16	13724.7	19832.2	11986.3	9045.79		2	-2060.98	1200.03	10447.2	13720.5	11935.7		2	1259	8.41794	6108.17	2492.12	1823.39		2	-2830.57	-1272.53	22.8405	-139.148	2529.77		2	88.0804	104.3	1995.05	1384.65	2827.93
2.08333	12433.1	26820	46272.4	57968.7	49988.2		2.08333	4090.85	14022	20671.1	11356.8	8114.48		2.08333	-1046.17	3330.29	10139	15346.7	12782.9		2.08333	1215.88	1111.17	6510.66	3958.07	1118.17		2.08333	-921.022	319.261	-744.811	868.718	3874.77		2.08333	427.056	811.344	1843.23	2111.2	1691.14
2.16667	12576	27973	49643.6	61156.8	53073.3		2.16667	4021.14	18090.1	20257.7	14409.5	6950.34		2.16667	-2051.86	1465.02	13789.6	17870.2	13985.7		2.16667	1292.97	2460.91	7668.15	3828.72	220.971		2.16667	-2657.55	-1756.25	852.347	3509.1	4406.87		2.16667	1216.36	1049.89	3282.6	1624.99	4232.92
2.25	14534.3	30281	53518.3	61436.9	55046.6		2.25	2530.25	18704.7	20971.6	15288	7855.78		2.25	4.18143	3480.59	14576.6	19192.2	13479.3		2.25	247.061	2563.01	5177.65	4371.99	1594.29		2.25	-1215.45	-1304.92	1043.45	1159.36	4259.7		2.25	676.938	29.2234	3043.13	650.335	4136.73
2.33333	13201.3	34256.5	52734.1	63119.7	54686.4		2.33333	2609.56	21013.6	21868.8	13665.1	9117.58		2.33333	-1073.97	3891.96	15547.9	19753.9	15144.1		2.33333	119.271	3194.86	7867.28	3975.32	798.69		2.33333	-2169.45	-1662.19	1140	1961.78	5589.37		2.33333	237.254	819.672	2077.31	1283.64	3147.73
2.41667	12760.8	36400.5	56039.8	64331.3	55459.4		2.41667	3788.07	23139.2	22182	13579.9	8190.43		2.41667	-2891.53	6612.94	17939.1	20132.9	14338.7		2.41667	491.689	4605.6	7476.57	4984.45	1759.89		2.41667	-3000	-347.189	1447.41	2892.15	3022.15		2.41667	65.7774	996.84	1557.16	1580.25	3956.05
2.5	14261.9	38490	57961.8	68785.2	58799.1		2.5	3083.24	24191.4	21381.9	13196.5	9149.79		2.5	-537.356	6586.59	17835	22825.6	18158.7		2.5	370.389	4479.04	8592.46	6744.84	934.574		2.5	-1731.32	166.626	1502.28	3581.63	6826.47		2.5	981.415	224.802	2360.46	930.947	4599.26
2.58333	14612.3	40971.7	62358.3	69969.5	60894.3		2.58333	2953.21	24790.3	23629.2	14431.8	10368.1		2.58333	-1691.48	7650.82	19860.5	25080.3	18706.2		2.58333	188.364	5266.69	8328.42	4586.74	407.012		2.58333	-1728.63	2017.35	3620.18	5092.49	7301.81		2.58333	689.123	996.26	2608.11	690.942	5120.99
2.66667	15182.7	42416.3	62789.8	74184.8	60746.6		2.66667	4794.2	27119.6	22164.4	15564.9	8655.67		2.66667	-1648.53	8210.46	20379.4	26226.9	18837.1		2.66667	8.3189	5656.66	7037.8	5520.54	911.784		2.66667	-1801.2	-633.727	2565.79	4996.99	7133.62		2.66667	7.94077	669.766	1335.23	2248.07	4754.72
2.75	16079	47486.3	65140.5	73666.7	66419.8		2.75	3385.93	25950.3	21289	17559.8	8860.13		2.75	-553.618	10009.2	24240.5	26719.9	20553.1		2.75	172.666	5770.42	7978.48	5725.01	1670.86		2.75	-1584.48	831.998	3056.98	4480.93	8750.6		2.75	1402.44	465.985	1865.15	277.244	6456.55
2.83333	14403.9	49005.2	66862.3	77056.4	67035.3		2.83333	2680.8	29797.2	21785.6	15893.1	8877.48		2.83333	-1751.02	11867.5	25119.5	30297.7	22038.8		2.83333	465.356	6432.25	8175.54	6176.54	260.905		2.83333	-2799.61	1035.6	2535.74	6026.02	7974.97		2.83333	1257.63	26.4937	2992.41	2177.78	5622.2
2.91667	15747.1	52161.5	71229.2	80040.1	67799.2		2.91667	4173.46	30454.9	24193.2	16524.4	10411.4		2.91667	-1152.27	12478.3	26942.2	31590	22179.4		2.91667	1129.75	8045.25	9762.88	5895.4	231.706		2.91667	-2504.67	1087.78	3736.14	6236.47	9588.95		2.91667	1384.29	259.103	2138.64	569.95	5124.51
3	17182.1	55459.5	74750.6	82797.5	68896.5		3	5048.34	30527.4	23949	18570	10337.2		3	-18.2674	13687.1	30282.8	32562.8	23445		3	249.094	5870.44	9751.42	6832.53	844.889		3	-1050.46	625.536	5655.03	6750.76	11228.7		3	882.028	887.377	2410.94	1796.3	7716.71
3.08333	18362.9	59431.8	74357.4	83975.2	72725.9		3.08333	3914.33	32014.9	24465.9	15860.2	7853.94		3.08333	-17.1448	15677.2	30723.2	34627.6	25038.6		3.08333	1120.51	7637.04	8691.47	8135.99	1155.06		3.08333	-1441.12	1342	6121.33	7018.4	12152.7		3.08333	1927.95	543.031	1955.43	1359.71	6728.7
3.16667	18301.8	62257.2	80159.2	87671.3	74207.8		3.16667	4940.77	32543.2	25214.6	17727.6	10288.9		3.16667	-665.988	19881.7	34956.2	38399.4	26686.2		3.16667	1165.65	9530.98	8999.38	9567.24	1318.4		3.16667	-1624.32	2328.92	8444.66	8857.5	12824		3.16667	1503.98	1212.66	3218.59	3002.36	6383.6
3.25	19315.4	67076.7	81577.4	89341.9	77189.4		3.25	4354.86	32830.1	23966.8	18850.6	9727.08		3.25	-230.101	20824.7	36996.4	38689.5	27908.3		3.25	392.154	9196.12	7640.75	7190.34	3.05014		3.25	-1739.36	2991.34	8433.81	9394.82	14827.4		3.25	860.934	276.459	2920.17	3057.31	7302.5
3.33333	18461.5	68657.8	83097	93138.2	80170.5		3.33333	3820.24	33812.6	24056.1	19815.6	11199.6		3.33333	-1444.39	22402.1	37558.3	41176.5	28433.9		3.33333	566.033	8346.54	11370.5	8093.39	791.564		3.33333	-3191.22	2499.6	9760.12	10699.4	14790		3.33333	1209.54	550.978	5139.13	2364.05	7413.33
3.41667	21212.1	73909.5	85792.3	94679.7	81799.3		3.41667	4084.63	33957.8	24394	20222.3	9649.93		3.41667	379.808	24185.6	39806.5	43892.9	28741.5		3.41667	79.1067	8650.29	9276.26	7369.25	468.91		3.41667	-166.322	3080.75	9572.02	12579.5	17225.6		3.41667	1131.09	85.6323	3899.01	3950.85	8540.65
3.5	21088.2	77701.5	88388.2	99139.2	85141.8		3.5	4681.8	32248.8	24783.9	17918.8	10448.5		3.5	-1284.59	28219.4	41740.8	45665.5	31563.8		3.5	495.175	10138.7	10455	7326.65	826.205		3.5	-2040.8	4726.03	10815.3	13635.5	17887.3		3.5	1471.47	723.367	5402.53	3981.95	8873.06
3.58333	22382.8	82642.8	91197.2	100362	87484.6		3.58333	3202.01	32928.5	25949.2	19897.7	11641.3		3.58333	-128.409	30904	44144.1	49131.7	32922.3		3.58333	690.201	10126	9972.01	8323.41	792.533		3.58333	-1080.92	4585.21	11441.7	14352.8	18596.3		3.58333	2082.39	250.613	3774.9	3963.8	7347.2
3.66667	22622	87835.2	95430.2	103333	89449.7		3.66667	3565	31976.9	29460	20352.1	10450.4		3.66667	-845.282	33162.6	46142.8	49331.3	34104.8		3.66667	660.871	10441.8	10596.4	6125.42	387.537		3.66667	-1614.22	5336.74	11731.3	12644.5	21135.3		3.66667	2131.33	523.127	3806.78	2873.18	7810.21
3.75	23498.7	91233.5	95373.9	107929	92565.7		3.75	649.646	32252.8	25123.2	21266.5	11419.1		3.75	-589.543	34834.8	49241.8	52811	35760.1		3.75	300.122	9390.83	10079.9	10410.7	59.2373		3.75	-1865.94	5628.93	12317.9	13978.6	21585.8		3.75	1410.07	1024.86	3061.43	3219.4	9323.47
3.83333	24736.9	96315.2	99563	109429	96474.6		3.83333	254.273	34197.5	30108.9	21171.1	10347.6		3.83333	-295.845	39075.5	50849.8	53959.1	37150.4		3.83333	4.75366	11103	9941.98	7820.77	157.758		3.83333	-882.503	5334.38	12143.3	15045.4	22788.1		3.83333	1150.42	578.967	1967.08	3698.39	8160.56
3.91667	25019.8	101376	100894	113037	98523.9		3.91667	1723.42	30741.2	27225.7	19637.2	13009.4		3.91667	-1869.17	41426	50803.5	57858.9	38674.6		3.91667	398.966	11526.7	10054.6	9482.05	44.2721		3.91667	-2707.17	5144.95	12463.9	17414.3	25348.8		3.91667	1584.07	1260.65	3724.52	1592.78	9709.04
4	23672	105827	103747	116998	102584		4	1027.77	30467.1	27844.5	21543.8	11016.9		4	-1825.93	43164.3	54303.8	59078.9	40120.6		4	732.184	9369.4	11321.8	10722.4	1104		4	-3226.42	6270	14044.3	17181.8	25786.9		4	487.923	97.0514	3861.54	2432.45	9991.42
4.08333	26372.4	111082	108119	118190	104547		4.08333	1387.64	29892.5	30948.6	21738.2	13361.7		4.08333	185.364	48554.7	56713.8	60672.5	42487		4.08333	343.029	10150.2	11082	11258.8	424.638		4.08333	-1242.54	6318.29	15392.6	18524.2	27962.8		4.08333	908.519	824.917	3637.4	4153.15	9605.75
4.16667	25226.8	117860	112344	119645	106387		4.16667	2019.93	31036.8	29927.2	23277.6	12064.7		4.16667	-1365.2	50663.2	60937.6	62998.1	45097		4.16667	485.1	7124.67	11463.2	11785.1	174.108		4.16667	-2506.46	6672.14	15789.3	19896.4	29663.3		4.16667	500.35	207.096	4286.58	3351.08	11256.7
4.25	28097.3	124380	115600	124540	109897		4.25	2517	28554.4	30753.8	25026.3	13587.5		4.25	-502.133	55185.4	63425.1	65371.1	46386.2		4.25	40.5964	9749.49	13683.2	10926.5	2170.8		4.25	-1652.61	7232.56	16980.5	20737.3	30371.6		4.25	893.984	642.155	3365.75	3875.37	10763
4.33333	29154.3	128910	119679	129127	113845		4.33333	4119.69	28673.5	31053.4	25064.8	13894.6		4.33333	468.338	60335.3	67242.7	69326.5	46437.5		4.33333	373.29	9070.2	12217.8	9865.82	1608.85		4.33333	365.78	7779.5	17929.1	22144.4	33788.3		4.33333	190.029	704.422	4607.21	3995.93	11278.4
4.41667	29459.8	135628	121665	133909	113671		4.41667	3571.26	27633.1	31082.7	27313.2	12415.5		4.41667	307.995	63082.9	69431.3	72573.8	48628.9		4.41667	376.646	7879.77	12156	13872.8	1329.01		4.41667	-851.877	7242.94	19283.5	23873.5	34816.7		4.41667	1415.18	1082.23	4894.8	4881.81	11486.9
4.5	31838.4	141299	125675	135678	121336		4.5	4956.85	25322.4	33757.7	26557.5	12343.9		4.5	1505.14	69071.9	70292.4	74394	50440.1		4.5	1102.57	7702.05	10895.5	13115.1	1226.84		4.5	-272.137	8749.96	18286.3	25080.1	37294.9		4.5	1006.55	283.114	3930.74	4879.89	11833.5
4.58333	33846.9	146848	129169	140069	123930		4.58333	3741.34	25365.8	31339.1	24292.5	11146.6		4.58333	706.888	71483.5	75529.3	75847.7	52169.6		4.58333	372.602	7581.5	10573.3	12534.3	581.454		4.58333	-531.414	8612.04	21360.8	25486.4	38598.4		4.58333	414.581	503.41	4905.16	5215.78	11612.9
4.66667	35022.1	154231	132678	144379	126486		4.66667	4293.85	22863.6	33077	26671.8	14740		4.66667	1587.07	75641.5	79188.3	77884.9	52322.1		4.66667	1523.11	7906.79	17265.2	9298.95	676.976		4.66667	282.745	9044.52	22359.5	27196.3	40232.7		4.66667	1915.94	448.609	5248.69	4925.29	13752.7
4.75	37060.4	159930	136478	150181	131810		4.75	4494.98	25577.1	32353.7	25736.8	13516		4.75	658.291	79979.2	78380.7	81486.3	56487.5		4.75	636.372	5148.78	13966.2	11600.5	178.654		4.75	-734.946	9186.36	23204.4	28229.9	42235.1		4.75	1142.11	389.16	4808.82	4306.88	12552.7
4.83333	38516.4	165449	139669	151827	134597		4.83333	4182.27	22212.4	35467.6	24452.9	13563.9		4.83333	1559.34	84635.3	82322.5	84733.1	56362.4		4.83333	599.627	4982.24	15108.2	11995.9	2330.81		4.83333	162.933	10560.5	23828.2	31294.3	44063.6		4.83333	926.779	57.9596	2962.16	4959.98	13346.7
4.91667	40167.2	174815	143773	154986	136389		4.91667	5726.75	19477.4	36802.5	28601.1	11430.3		4.91667	674.095	89734.3	85762.9	85685.3	59644.5		4.91667	320.737	5012.28	13969.9	13435	1668.24		4.91667	-393.173	10361.9	25127.8	32149.8	46091.6		4.91667	520.002	291.497	3642.74	3837.95	12987.4
5	42068.6	183269	148867	162243	142352		5	3965.67	20978.9	37200.4	25281.4	11672.2		5	1379.94	93614	89130.4	90617.6	61512.8		5	951.701	4270.59	13306.8	13293.6	383.075		5	-38.4222	10098.4	25943.5	32868.9	47832.6		5	677.209	113.314	3643.27	4040.46	13524.4
5.08333	45102	188375	151432	166132	147764		5.08333	5671.68	19077.3	33466.2	26920.9	17110.1		5.08333	2045.81	97603.3	91884	93428.6	62446.1		5.08333	52.1257	1823.32	12193.8	13784.4	1168.4		5.08333	286.013	11442.4	27825.7	34899.5	49397.2		5.08333	566.829	523.568	4699.35	2988.51	13279.3
5.16667	47333.4	195696	154926	171299	152404		5.16667	4997.11	17789	32041.1	30270.3	11658.7		5.16667	1750.78	102969	93983.4	94627.1	65120.9		5.16667	168.678	560.311	13109.6	14666.2	97.0877		5.16667	669.041	9972.16	28550.4	36345.7	50244		5.16667	411.444	41.8682	3727.92	2705.37	12011.8
5.25	49427.4	204416	162945	172524	155328		5.25	6306.63	20452.8	37902.9	25097.5	10891		5.25	2664.18	106685	98347.7	95562.5	67507.8		5.25	208.641	102.944	17879.5	13460	457.032		5.25	1089.2	11330.5	30370.3	36508.1	53039.9		5.25	1216.13	542.619	3307.58	3959.05	12139.5
5.33333	51226.2	212590	166435	180944	159374		5.33333	7632.7	16693.1	37496.3	27951.3	13132.8		5.33333	1857.51	112738	101053	99577.9	69984.1		5.33333	260.219	1143.66	14307.6	13851	2732.21		5.33333	514.327	11866.7	32481.4	38096.1	55766.3		5.33333	1050.17	154.223	2984	2824.88	12842
5.41667	53215	217937	170370	187339	165397		5.41667	7679.05	14259	35002.8	30575.8	12437.5		5.41667	2301.63	118459	104544	101561	71191.8		5.41667	94.3301	1161.24	13303.5	14723.6	1337.84		5.41667	906.789	11231	33875.9	41651.8	56886.5		5.41667	703.123	582.996	3965.44	3204.65	12782.4
5.5	56694.3	227955	175303	192074	171557		5.5	7617.85	15949.6	39952.8	25075.4	12255.8		5.5	2249.84	122516	105436	106113	73475.9		5.5	166.869	3015.34	16358.1	14672.9	2468.21		5.5	450.777	11980.1	33969.5	43997.6	59739.4		5.5	522.821	401.221	5187.89	5232.78	13100.8
5.58333	59422.9	236402	179419	196696	174702		5.58333	10541.6	13285.8	40311.3	31053.2	10582.9		5.58333	2603.75	127559	109552	110623	75141.3		5.58333	165.442	105.627	16862.6	16154.1	1338.23		5.58333	970.118	11768.3	37018.5	45489.1	63286.7		5.58333	621.227	897.055	4788.84	4713.34	14408.5
5.66667	61259.1	240248	186091	202675	181524		5.66667	8957.95	11369.9	42378.2	32509.2	11825.8		5.66667	2365.41	132042	112412	111754	76256.9		5.66667	66.4801	286.352	16189.3	18434.1	950.008		5.66667	362.071	12143.8	39010.8	47061.6	65000.1		5.66667	474.683	148.859	5255.55	6404.05	15868.5
5.75	63143.3	248347	192486	206575	188020		5.75	9738.1	12380.6	42236.3	29033	12454.3		5.75	2555.06	137376	117360	113977	78809.2		5.75	286.25	2977.21	16017.2	19634.5	1309.8		5.75	210.641	11970.7	41836.4	48846	67866.1		5.75	343.735	115.412	7076.51	6100.64	14779.5
5.83333	68164.4	257138	200839	213753	193446		5.83333	9418.07	13393.6	43085	28572.9	12766.1		5.83333	3109.39	141021	121393	119170	81649.8		5.83333	151.966	3750.61	15761	16506.6	2307.56		5.83333	998.2	12290.9	43138.3	51693.3	71019.9		5.83333	912.846	511.045	7980.61	7828.03	15981.9
5.91667	69937.5	269419	204503	220609	195890		5.91667	10722.1	8977.19	46982.4	32034.7	12442.6		5.91667	3235.12	147883	125579	121236	82807.6		5.91667	132.517	6985.78	15302.2	20203.7	675.308		5.91667	423.723	12219.6	45036.1	53475	72625		5.91667	979.287	532.191	6214.22	8788.37	18397.6
6	73321.3	277361	209261	224769	204538		6	11486.6	13592.9	41694.7	32543	10782.9		6	2746.69	154562	127433	124947	86843.4		6	448.154	4427.56	16458.8	22216.3	1821.95		6	361.654	12978.5	46987.4	55518.9	76077.6		6	589.792	277.181	7930.82	9899.49	17908.4
6.08333	76947.3	283930	215448	231952	208255		6.08333	11997.2	7650.02	42861.8	31015.2	14052.1		6.08333	2791.82	159411	129365	125363	86518		6.08333	190.723	6593.74	17026.8	21295.4	1581.33		6.08333	542.607	12543.7	49561.6	58888.8	77976.9		6.08333	532.342	177.787	8365.72	11894.8	20035
6.16667	79864.1	290264	221436	239668	215827		6.16667	14403.4	14024.3	44079.8	32772.6	12550.4		6.16667	2424.1	165341	133143	129683	88976.7		6.16667	279.322	9563.7	16063.9	20859.7	2265.75		6.16667	403.715	12782.2	51824.1	61406.5	80445.6		6.16667	647.346	375.107	9276.16	13479.6	19114.8
6.25	80785.4	299709	226026	247300	220649		6.25	7627.44	16018.8	43590.2	34534.6	14389.6		6.25	3439.76	168669	134974	131304	93232.3		6.25	407.582	10108.7	18404.8	18426.9	92.1279		6.25	227.561	12257.8	54524.7	64107.4	85684.5		6.25	1174.19	449.987	10186.6	12695.4	22680.1
6.33333	88712.5	304054	232136	247364	227163		6.33333	12562.8	13235.8	44873.4	30966.1	9538.24		6.33333	3509.47	174061	138655	135864	93885.9		6.33333	145.15	13167.5	20901.5	21254.3	1807.59		6.33333	10.1443	12416.4	56003.2	67160.9	88369.9		6.33333	1492.1	44.8251	9754.24	16495.9	21516.4
6.41667	91899.9	316510	240561	255966	236342		6.41667	16874.7	9186.95	43923.7	35748.2	16506.2		6.41667	2986.46	178929	142933	140210	97908		6.41667	884.413	12762.8	17486.7	22662.1	1009.4		6.41667	465.485	11127.2	56595.8	68778.3	92520.3		6.41667	622.555	619.646	7582.47	15971.8	23251.6
6.5	94718.2	317934	248446	265455	245652		6.5	15103.1	8941.92	49657.1	34407.1	12977		6.5	3811.87	186539	145310	140172	98433.9		6.5	1223.32	12803.6	19899.5	20012.2	2625.82		6.5	1621.92	11315.3	56986.3	71033.7	97853.4		6.5	249.507	27.064	5380.58	14884.8	25572.2
6.58333	101045	322971	252055	272217	246855		6.58333	17833.4	8605.84	48497	33557.5	13447.5		6.58333	3741.4	190471	149986	143869	101200		6.58333	175.253	17020.1	18858.9	22482.6	3476.9		6.58333	1025.15	11161.8	58319.6	71900.9	101612		6.58333	317.889	296.76	6599.13	13625.7	29509.2
6.66667	105669	326467	258667	277622	253012		6.66667	20665.4	10286.7	48428.6	36621.4	12216.5		6.66667	3775.35	196747	152312	151500	103341		6.66667	945.181	15877.9	24190.9	24523.4	4699.24		6.66667	685.223	10411.9	60576.6	75741.9	104700		6.66667	100.923	420.644	5457.53	13366.6	29575.9
6.75	109492	334040	265231	282957	260126		6.75	19898.9	15132.6	46046.8	30127.9	18260.4		6.75	4558.03	201200	154020	152790	105990		6.75	425.24	14354.6	17595	24142.7	352.683		6.75	552.74	10034.7	62241.8	78997.6	109490		6.75	25.9225	733.88	4997.99	15996.5	30582.8
6.83333	113896	332148	274784	292823	263799		6.83333	21497.6	14459.6	44322.4	38958.3	14655.5		6.83333	5052.78	208288	157312	154031	109653		6.83333	747.229	16006.1	15687.8	23490.9	3479.51		6.83333	834.046	10198.4	64954.6	82103.7	113239		6.83333	421.21	120.011	4109.48	15272.4	33619.5
6.91667	122702	335209	280746	296483	277164		6.91667	26643.1	11562.2	41498.8	33052.3	13948		6.91667	5223.25	209697	161796	157303	109064		6.91667	1003.8	17692.1	22252.8	23749.2	3090.25		6.91667	1486.05	10312.6	66036.5	85714.9	118804		6.91667	632.621	21.8101	2882.72	15718	33502.5
7	130295	340057	284990	303868	279739		7	25961.1	13366.9	52757.8	29411.1	11562.3		7	5105.46	217159	165394	161447	112205		7	488.224	17445.6	19993.7	21185.7	1104.66		7	1072.23	9696.41	68570	91627.2	122516		7	743.471	64.8181	3282.06	17073.7	37595.8

## Sheet: Supp. Fig. 5D-F raw
	ECF15 #1					ECF15 #2					ECF22 #1					ECF22 #2					ECF32 #1					ECF32 #2
time (h)	aTc = 0	aTc = 10 nM	aTc =30 nM	atC= 100 nM	aTc = 1000 nM	aTc = 0	aTc = 10 nM	aTc =30 nM	atC= 100 nM	aTc = 1000 nM	aTc = 0	aTc = 10 nM	aTc =30 nM	atC= 100 nM	aTc = 1000 nM	aTc = 0	aTc = 10 nM	aTc =30 nM	atC= 100 nM	aTc = 1000 nM	aTc = 0	aTc = 10 nM	aTc =30 nM	atC= 100 nM	aTc = 1000 nM	aTc = 0	aTc = 10 nM	aTc =30 nM	atC= 100 nM	aTc = 1000 nM
0.0833333	11616.3	9797.47	9265.82	9987.34	14683.5	5894.78	7701.36	5531.65	9608.57	8724.21	-1084.94	-2869.94	-1655.38	-4032.46	-2322.55	-2459.65	-1882.44	-2648.33	-3544.3	-1810.13	-3300	-3202.53	-1807	-1840.15	-4215.19	-1687.5	-2325.71	-3721.52	-2506.33	-3075.64
0.166667	10609.5	9898.73	11164.6	12379.7	15278.5	5925	7316.93	6696.2	9790.17	12375.2	-765.385	-2695.57	-3700.79	-1299.58	-1975.15	-2820.89	-1845.57	-3281.24	-3797.47	-253.165	-3812.5	-3063.29	-2569.78	-2145.73	-1683.54	-2339.87	-1191.02	-3101.27	-2645.73	-999.687
0.25	9103.16	10886.1	12354.4	14620.3	17987.3	4963.92	8924.05	7405.06	11304.9	11412.8	-2521.79	-646.361	-3405.06	-1913.02	-1764.81	-3757.59	-1569.62	-3927.3	-2924.05	455.696	-3687.5	-2708.86	-2969.59	-784.81	-1822.78	-2808.23	-2514.06	-3430.38	-1695.07	-1283.33
0.333333	10431.5	9493.67	11911.4	16772.2	18291.1	5924.05	7367.09	7911.39	11924.1	11950.8	-3171.05	-2974.21	-3262.82	-333.658	-2875.73	-2081.3	-2367.09	-1986.85	-1949.37	-1544.3	-4133.23	-3430.38	-2324.02	-884.94	-2797.47	-2848.1	-2475.17	-2518.99	-654.171	-2899.21
0.416667	11151.9	10897.3	14670.9	14189.9	19088.6	5873.42	7506.33	6683.54	13455.7	13642.4	-2400.84	-1802.69	-1297.47	-2885.91	-2363.69	-1582.28	-2037.97	-2012.66	-1721.52	367.089	-2534.18	-2645.57	-2207.72	-2719.25	-1670.09	-2569.62	-1150.25	-3594.94	-2219.25	-1842.16
0.5	10455.7	10709.8	14341.8	20974.7	20974.7	5886.08	7075.95	7696.2	13338.8	14240	-2587.8	-3340.19	-1942.41	518.987	-1229.57	-2683.54	-2602.69	-717.405	1012.66	886.076	-4287.7	-2848.1	-1943.69	139.727	-1384.97	-2974.68	-3215.19	-2620.25	-1232.07	-1229.57
0.583333	9594.94	10198.9	15658.2	20895.6	22338.1	5424.68	8050.63	6898.73	16483.1	15763.1	-3768.91	-2588.61	-4267.56	-1691.93	-1603.69	-4367.09	-2088.61	-1817.56	-1632.91	1164.56	-3762.82	-2126.58	-2174.29	-1905.71	-2499.37	-3303.8	-1614.25	-3848.1	-1713.4	-2875.29
0.666667	10218.4	10850	18668.7	24737.5	24000	6325	8250	6909.18	17162.5	17087.5	-2775.64	-1700	-3825	-1225	-238.415	-3110.76	-1887.5	-637.5	-2475	2408.54	-4225.31	-1894.15	-3055.77	-627.244	-1612.5	-2962.5	-1298.4	-4495.89	-973.397	-1892.28
0.75	12174.4	12125	18027.4	26775	24762.5	8300	9816.3	7898.73	20500	20037.5	-159.615	-875	-2810.13	1962.5	669.512	-1180.06	587.5	-1229.88	-325.772	2203.16	-1145.37	-753.323	-2962.03	-969.778	-562.5	-1053.48	89.4231	-4126.58	-691.297	-2679.63
0.833333	11975.3	11925	21725	27150	26087.5	6137.5	8253.64	9250.79	17960.6	19475	-2037.18	-1437.5	-2525	-1212.19	219.207	-3670.25	-1987.5	-491.512	-2335.65	1639.4	-3432.72	-2391.93	-3600	-1352.06	550	-2462.5	-909.295	-3483.39	-2364.72	-1314.97
0.916667	12132.6	12383.8	24500	29762.5	28625	7475	8212.5	8075	22594.4	21400	-2231.41	-3000	-2137.5	816.667	989.024	-2639.56	-1737.5	649.383	-1331.48	3663.92	-2289.81	-1735.28	-2750	-2350	-1375.93	-2637.5	-1938.14	-3956.96	-318.354	-1808.02
1	12209.8	14212.5	26537.5	33737.5	30012.5	7775	8487.5	9545.37	24460.5	23343.7	-1992.72	-2337.65	-1237.5	2991.36	1630.18	-2499.05	-337.5	1458.95	1090.12	4571.68	-2081.17	-3075	-1825	-937.5	-1088.43	-2100	-2067.95	-2962.5	-1700	-1446.45
1.08333	12480.4	12783.5	30662.5	34008.8	32113	7550	9400	12082.7	26626.1	23913.6	-1494.3	-2784.41	-1929.63	2675.46	1097.11	-658.861	-1697.99	1823.46	786.574	3662.96	-2629.01	-3549.85	-1448.15	-682.562	-2518.52	-2112.5	-2828.64	-2637.5	-287.5	-2333.33
1.16667	11738.3	13271.6	31333.3	38358	36003.1	9425.77	9185.19	12432.1	26321	27271.6	-1302.23	-3279.43	-1305.48	4234.57	2082.35	-1349.23	-1779.43	1938.42	-7.52785	5082.2	-827.16	-3950.62	-802.469	-308.642	814.815	-1511.73	-2470.54	-2419.75	-1592.28	-703.704
1.25	13707.1	13925.9	34129.6	41520.9	35839.5	8719.6	8358.02	12866.5	29150.6	27506.2	-1795.75	-3182.32	-1487.8	4496.24	2031.62	-1055.4	-3572.57	1621.95	3317.07	5617.91	-2226.44	-3316.47	-1886.63	150.557	-1728.4	-1617.9	-3025.62	-3294.04	-582.622	-1012.35
1.33333	12163.9	15814.7	37324.9	42518.7	36086.4	7185.19	9280.49	16319	32901.4	29012.3	-1402.25	-1634.15	-485.895	6777.93	3317.07	-3261.11	-1768.29	4367.76	3054.95	4500	-3928.18	-3365.85	416.544	347.634	-670.732	-2236.11	-2212.8	-1851.75	-1518.37	-2182.93
1.41667	13265.4	19690.5	39185	46009.7	40395.5	8185.19	9609.32	17737.7	34998.7	32210.3	-3084.57	-1590.36	-1115.93	7071.4	4402.44	-1534.57	-734.94	5018.22	4791.36	6786.2	-2527.25	-3146.78	-2506.17	-208.639	1085.37	-2716.05	-1815.71	-3006.17	-1471.81	-1512.2
1.5	13446.4	19677.6	42528.2	48739.9	40319	8792.08	11214.2	17486.5	36475	33652.4	-971.037	-602.85	-1313.25	8937.39	5951.22	-1936.31	-1253.01	5840.14	6657.96	7583.54	-1914.63	-2734.94	-1574.49	1548.2	426.829	-1083.54	-1541.57	-4147.66	133.566	-841.463
1.58333	14818.3	22677.7	45377.4	50327.2	43009.3	8583.71	11787.5	21988.4	37170.7	34663.7	-455.488	-713.425	1223.18	10146.3	6439.02	-1687.9	-785.714	10025	6085.37	8568.9	-2473.26	-2098.97	391.853	18.0723	1605.35	-2305.18	-1254.85	-3041.88	-841.463	-768.293
1.66667	14029.5	24227.1	48638.4	52914.5	46173.6	9708.52	13385.6	22261.9	36598.1	36087.2	-1240.24	304.934	1219.74	10805.5	6152.81	-2600.12	-586.632	7835.08	7598.14	8869.88	-2486.63	-2514.34	-153.758	903.901	1746.99	-1587.77	-0.881834	-1394.72	49.3612	-1078.9
1.75	14961.9	27656.4	53324.5	57465.4	46473	7481.19	12468.5	24001.7	41344.8	38633.5	-1655.36	1034.73	2857.12	11320.4	8294.59	-2272.65	-495.393	11307.5	8015.49	11193.4	-2831.33	-1607.84	230.617	1323.46	2277.11	-1815.86	-697.274	-2588.66	-1155.24	806.788
1.83333	14390.8	29386.7	53555.2	58613.6	51416.6	9805.47	13061.4	26606.7	42991.7	39861.1	-2134.61	338.483	4209.07	13747.8	8060.24	-1572.58	-606.583	13030.8	10528.3	11476.5	-3417.24	-3285.15	510.276	882.213	3590.79	-718.924	-2449.5	-1405.39	-527.569	-445.783
1.91667	13989.7	32363.1	58866.4	62257.8	51351.3	10209.2	16098.1	29096.8	44465.1	40286.6	-156.627	1893.25	6241.38	16696.8	8936.7	-2034.68	24.9169	16329.8	11904.1	11632.7	-2442.34	-1725.08	1345.51	1084.16	2380.95	-924.919	-741.634	-806.809	754.273	-790.304
2	13024.4	34005.5	58693.1	62226.6	54914.6	9475.9	14595.8	30646.1	45275.4	42122	-1170.73	1205.98	6128.05	15482.7	10646.3	-2951.22	1194.08	14766.3	11958.3	13225	-2892.86	-1198.78	1433.55	839.945	4529.41	-2768.29	-1346.28	-1387.87	-1118.24	530.12
2.08333	15325.8	36735	60889.1	65999.1	55726	9540.45	16905	31655.8	49938.2	44250.4	-186.411	4116	5535.3	18145.5	11992.2	-1905.92	2544.57	14742.8	12547.9	13573.5	-619.048	-254.446	558.55	2361.56	5070.59	-1223	892.967	-2048.17	-624.124	2678.95
2.16667	15419.4	40764.7	63967.9	71345.8	57987.9	9732.67	15181.3	35319.2	50967.8	48158.7	-1137.59	3205.15	8367.4	20577.5	13829.4	-2966.12	-275.103	19211.8	15162.9	14141.9	-3517.65	-2498.63	3173.5	4658.15	7400	-1797.45	-1013.87	-1468.8	2360.06	1413.75
2.25	16323.5	43507.2	68347.5	72247.1	60601.4	12745.1	17054.8	38689.1	50626.6	49491.7	178.88	5292.91	10915.4	22283.7	12351.9	-170.517	1668.26	18237.7	16100.8	14606.6	-1694.12	-1325.58	3195.27	1619.22	7184.82	-736.782	-1284.25	-1108.37	699.507	1334.59
2.33333	15046.5	49115.4	68197.7	72782.3	61133.5	11356	19397.6	37270.6	53457	48239.3	-989.633	6151.07	9984.85	22564.9	14579.3	-1158.31	1632.86	21110.9	16942.9	15708.8	-2337.21	-1082.6	2608.88	2869.45	7815.15	-2001.68	-2241.79	-328.877	1054.11	3363.59
2.41667	15439.4	52762.4	71724.8	73933.7	61250.9	10082.2	20038.6	40354.7	54728.8	49667.9	-2543.85	9869.59	12652.4	23657.4	13094.3	-3239.2	3356.28	23225.8	16608.4	15583.1	-3046.51	-1052.06	2548.5	4009.56	5819.5	-2953.49	357.684	346.332	1774.75	224.806
2.5	16442.1	55595.9	73081.1	78116.6	65268.9	12081.7	21384.1	42842.6	59453.9	52329.2	-799.261	9753.75	11759.2	27595	17497.9	-275.452	3419.43	23910.8	18056.3	18819.5	-2425.29	325.584	3171.38	4239.91	10078.6	-1037.36	7.66689	-166.821	2923.35	3574.3
2.58333	16700.5	58501.1	79066.7	80174.3	68225.6	12524.1	23442.3	45650	59764.7	53562.9	-1558.29	11374.9	13971.4	28323.6	18418.4	-1824.68	3926.7	25749.6	21836.9	18994	-2215.91	2721.81	5464.39	5581.06	10922.9	-1241.34	1312.89	1775.97	4603.92	3680.73
2.66667	18572.7	61592.8	78462.5	85190.8	66867.1	11792.6	23239.9	47117.2	63178.7	54626.1	-1642.65	12210.3	15402.9	30130.5	18192.4	-1654.41	4210.59	25355.9	22323.3	19481.8	-1806.82	-1107.32	3509.94	6586.62	10495.7	-1795.59	-160.131	1621.65	3407.37	3771.52
2.75	18473.2	65835.9	80194.1	86083.3	72684.9	13684.8	29136.6	50087	61250	60154.7	-675.711	14089.5	18598.9	30768.1	19371.6	-431.525	5928.94	29882.1	22671.7	21734.6	-2576.15	502.497	4375.85	4676.97	13316.1	-592.81	1161.5	1738.12	4284.88	4185.13
2.83333	16299.5	70075	82267.1	88294.5	73312.6	12508.3	27935.5	51457.6	65818.3	60758	-2080.08	16415.8	19338.5	34665.1	21854.3	-1421.96	7319.19	30900.5	25930.2	22223.3	-3688.89	1054.33	4651.7	7565.94	11950.5	-1910.34	1016.87	419.79	4486.1	3999.48
2.91667	18698.2	73696.4	88336.4	91724.7	75161.1	12796	30626.6	54122.1	68355.6	60437.2	-1951.12	18167.1	20038.8	35758.6	22015.5	-353.417	6789.43	33845.6	27421.3	22343.2	-3483.52	904.563	5248.38	6639.49	13212.5	-1525.83	1270.99	2223.89	5833.46	5965.37
3	20751.8	77045.6	91685.1	95928.4	76206	13612.4	33873.3	57816	69666.5	61587	157.869	17838.2	23387.5	37394.2	22847.6	-194.404	9536.12	37178.1	27731.5	24042.5	-1674.15	1253.01	7359.82	8020.94	16685.2	-426.77	-1.93424	3950.24	5480.58	5772.14
3.08333	21130.7	82069.7	91657.4	95190.1	78279.5	15595	36793.8	57057.4	72760.4	67172.4	775.177	21077.4	24577.4	40380.6	24221.8	-809.467	10277	36869	28874.6	25855.3	-2804.39	1725.98	7504.03	7979.86	16910.6	-77.853	958.014	4738.64	6056.94	7394.76
3.16667	21795.5	85268.7	97988.6	100207	81483.1	14808.2	39245.7	62329.8	75136	66932.4	-1490.23	26621.1	28592.7	45164.5	25754	158.25	13142.2	41319.7	31634.3	27618.5	-2687.79	3186.4	10720.5	10980.5	17337.9	-560.852	1471.44	6168.77	6734.51	8310.12
3.25	22394.8	90291.1	98524.5	102671	84067.5	16236.1	43862.3	64630.4	76012.5	70311.3	-507.396	27327.3	31593.5	43773.8	27910.4	47.1936	14322.1	42399.2	33605.1	27906.1	-2348.13	2795.85	10498.7	11556.7	19991	-1130.58	3186.83	6368.93	7232.97	9663.76
3.33333	21162.8	92566.9	100107	107150	88089.8	15760.2	44748.7	66086.8	79126.5	72251.1	-1844.63	28304	29518.2	46899.4	27874.2	-1044.14	16500.2	45598.5	35453.6	28993.6	-4046.5	2889.2	13394	12371.1	20032	-2335.95	2110	6126.21	9027.78	9547.95
3.41667	24100.4	97921.3	103041	108979	88622.8	18323.9	49897.7	68543.1	80380.4	74975.7	435.745	30302.3	33247.2	49103.7	28409.9	323.871	18069	46365.8	38682	29073.1	-966.122	3020.2	12329	15373.2	23264.8	633.478	3141.3	6815	9785.82	11186.5
3.5	24398.7	100505	105913	111810	92530	17777.6	54898.1	70863.3	86468.7	77753.5	-934.445	35388.6	34348	50846.3	30979.6	-1634.73	21050.3	49133.6	40484.8	32148	-3081.29	5237.53	14635.4	16451.1	24161.5	-1000.32	4214.53	6995.09	10819.8	11613.1
3.58333	24647	105927	109546	114432	95716.3	20118.7	59358.8	72848.4	86292.4	79252.9	-616.455	38064.2	37092.9	55017.2	32361.9	359.636	23743.9	51195.4	43246.1	33482.7	-2553.4	4762.42	14111	17155.6	23791.6	391.551	4408	8772.44	11549.9	13401.1
3.66667	25142.9	110446	116262	117724	96839.3	20101.2	65224.1	74598.8	88941.9	82060.2	-1312.59	40546.1	38650	53662.7	34378.9	-377.976	25779.2	53635.5	45000	33830.8	-3121.29	5706.65	14423.1	14676.2	26658	-107.143	4966.84	9039.47	10612.9	15612.6
3.75	23958	114040	113139	122967	100640	23039.3	68427.3	77609.1	92891.4	84491.2	-801.761	41475.1	42114.2	60172.4	35718.2	-377.325	28194.5	56369.4	45449.5	35802	-2863.01	4904.25	14482.6	16255.1	28178.5	-868.873	6353.61	10153.1	11702.2	14993.2
3.83333	24557.1	120497	120853	124399	103791	24916.7	72133.9	78272.7	94458.8	89157.8	-299.206	46926.5	43819.8	59489.2	37261.9	-292.484	31224.5	57879.9	48429	37038.8	-1695.97	4924.99	13534.2	17660.6	28558.4	-69.0319	5743.77	10752.3	12430.2	17017.7
3.91667	26238.4	123113	120145	126923	107723	23801.2	79638.8	81642.4	99151.6	89324.9	-2151.29	49576.5	43693.8	64563.7	38643.3	-1587.06	33275.4	57913.1	51154.1	38705.9	-3827.27	4253.54	15097.5	18540.5	32214.1	-1587.06	6036.36	9830.27	16288	18483.4
4	24398.7	127370	123436	132231	110375	22945.2	84283.4	84057.5	101764	94794.4	-1308.2	49789.5	46298	66660.8	39339.9	-2343.67	36539.1	62309.5	51497	40901.2	-3571.43	6338.63	16774.8	18901.8	32851.9	-2881.4	6201.38	11313.7	15461.8	18721.9
4.08333	27353.6	132220	130003	133561	113995	25391.2	89945.3	86234.7	102818	95098.9	-57.1944	55732	48877.7	68633.7	42186.8	427.922	41377.5	64549.9	52711.3	42787.3	-1884.96	6901.59	17964.6	21460.9	34755.1	-600.116	5734.99	12820.5	15587.4	21170.5
4.16667	26655.2	139806	133506	136105	114918	23798.5	95913.6	91182.4	103186	97855.5	-1022.18	55701.1	52831.9	71331.5	45220.1	-1708.21	45625.3	69043.2	54664.8	44973.9	-2860.26	6818.58	18820.3	22266	37623	-2152.66	6525.7	12758.2	17526.8	21703.7
4.25	29877.1	144571	137346	142237	119505	26317.5	104189	93853.4	106844	100289	-530.839	62079.3	53749.6	73097.3	44851.2	-473.427	48291.5	73100.6	57644.9	47921.2	-2284.75	7686.63	19360.5	23477.6	37982.1	-1020.47	6778.49	14600.6	17997	22761
4.33333	32067.4	149185	141637	146850	123670	26241.2	108635	97720.6	111403	104020	732.294	66748.9	58603.4	76302.7	47575.2	204.382	53921.7	75882	62350.3	45299.9	500.151	8277.6	21186.9	24969.9	41763.3	231.409	7281.4	14671.3	19318.8	25813.3
4.41667	31985	155167	143644	153222	122450	26934.5	116088	99686	114595	104892	574.324	68654.7	60835.7	82383.3	49568.7	41.6667	57511	78026.9	62764.3	47689.2	-1852.56	8008.19	22744.6	27325.4	42939.2	148.81	6477.69	15822.3	20421.5	26694.2
4.5	35343.4	159205	149545	154457	130064	28333.4	123394	101805	116899	112607	2284.77	74518.1	62588.1	83667.8	51307.6	725.503	63625.7	77996.7	65120.2	49572.6	-983.873	8950.15	21065.8	28530.7	45662.4	439.6	8549.77	15506.9	21629.5	28927.4
4.58333	36492.5	164784	151329	157247	131812	31201.4	128912	107009	122892	116048	443.419	76844.4	68052.8	84710.8	52580.8	970.357	66122.5	83005.7	66984.6	51758.5	-824.567	8968	24829.3	29174.5	46810	-238.261	8256.07	17892.3	21798.3	30386.8
4.66667	38058.3	170398	156067	163239	136909	31985.9	138064	109289	125519	116064	510.068	81232.4	66980	84460.2	51843.4	2664.07	70050.5	91396.7	71309.5	52800.7	-1072.03	8727.3	26070.9	30679	49957.3	1637.52	9361.73	18648.1	23713.6	30508.1
4.75	40238.8	178015	159355	168379	141368	33882	141844	113600	131982	122253	208.308	83619.9	68505.1	89689.1	56613.8	1108.27	76338.5	88256.2	73283.5	56361.1	-1542.54	9461.54	26604.8	31275.3	51111.2	72.6496	8911.18	19804.1	25184.5	33359
4.83333	41473.7	181156	164748	169118	144188	35559.1	149743	114589	134536	125006	1135.34	88158.3	71639.4	93215.4	58010.5	1983.34	81112.4	93005.6	76250.7	54714.2	-492.399	10601.5	25922.8	34801.5	53501.2	818.265	10519.5	21733.7	27787	34626.1
4.91667	44216.6	188588	169796	175210	144472	36117.8	161042	117750	134762	128307	447.299	93278.5	75884.7	95185.3	60824.2	900.89	86190.1	95641	76185.3	58464.9	-760.87	10568	27703.6	34863.7	55275.1	-25.4755	10155.7	22552	29436	36908.1
5	44872.8	198103	175171	180120	150606	39264.5	168435	122562	144366	134099	706.99	96633.7	79721.1	100018	61783.6	2052.9	90594.2	98539.7	81217.6	61241.9	-517.281	10178.5	28519.7	35726	57395.8	440.437	10018.3	23367.3	30011.9	38269.3
5.08333	49112.5	201865	175096	185168	159863	41091.5	174885	127768	147096	135665	2082.67	98892.5	83261.7	103176	63272.3	2008.95	96314	100506	83681.5	61620	-114.796	11072.2	31148.6	37012.7	58787	686.821	11812.6	24502.8	32786.3	40007.3
5.16667	50866.9	208274	177582	192704	160648	43800	183117	132269	149895	144160	1870.06	103365	84713.5	104998	65189.5	1631.51	102573	103253	84256.5	65052.2	378.106	10001.8	31186.5	38258.6	58737.6	959.976	9942.55	25914.4	34432.7	41750.4
5.25	53886.9	218878	189747	190271	163029	44968	189953	136144	154778	147627	2516.65	106758	85704.9	105080	67831	2811.71	106613	110990	86044.9	67184.6	229.261	11714.2	32709.1	39307.6	61623.9	1949.13	10946.8	28031.5	33708.7	44456
5.33333	56623.3	224394	192949	200709	168661	45829	200786	139921	161180	150088	1673.51	113547	90935.9	109372	71916	2041.52	111929	111170	89783.8	68052.1	-228.255	11757.6	34591.4	40093.6	64847	1256.91	11975.7	30371.4	36098.6	46685.6
5.41667	58644.9	228019	195121	208959	174191	47785.1	207854	145619	165719	156602	2368.33	119281	95137.5	111972	72137.8	2234.93	117638	113951	91149.9	70245.8	409.606	11643.3	36679.9	43917.9	65925.1	1403.97	10818.8	31071.9	39385.8	47848
5.5	62081	239233	203554	209805	180223	51307.7	216677	147052	174344	162891	2131.85	120384	93869.4	116488	75221.2	2367.84	124648	117003	95737.4	71730.6	81.0862	11696.4	37637.9	47697.7	69003.1	820.467	12263.8	30301.1	40297.5	50475.7
5.58333	66877	245796	207923	218654	182185	51968.9	227007	150914	174738	167219	2486.77	127485	97628.3	122046	76087.6	2720.74	127634	121476	99200.4	74195	530.844	12402.6	40404.7	48821.9	73475.1	1409.39	11134	33632.3	42156.2	53098.4
5.66667	67593.3	248288	216057	225662	189886	54924.8	232208	156125	179687	173162	2412.42	131839	100965	124789	76928.6	2318.4	132244	123860	98719.1	75585.1	26.4196	12038.6	42727	51589.9	76220.8	697.723	12249.1	35294.5	42533.2	53779.4
5.75	70029.2	257102	222351	227105	196827	56257.5	239593	162620	186046	179214	2352.65	135271	106034	127861	79735.4	2757.47	139482	128686	100094	77883	-32.4164	11889.1	46840.2	53159.8	78316.8	453.698	12052.3	36832.5	44532.2	57415.5
5.83333	74824	266609	231305	233957	202473	61504.8	247668	170374	193549	184419	3001.94	138369	110248	130842	83281.5	3216.85	143673	132538	107498	80018.1	352.72	12652.2	48781.5	57228.6	82320.8	1643.68	11929.5	37495.2	46158	59719
5.91667	77519.2	275767	237724	243261	204688	62355.8	263071	171281	197957	187091	3141.42	142943	114759	135522	83285.1	3328.83	152823	136399	106950	82330.1	-268.738	12595.9	49430.2	59689.3	85634.1	1116.18	11843.2	40642	47260.7	59615.9
6	81443.5	286973	238744	247780	212163	65199	267750	179778	201758	196914	2429.8	151431	115795	140656	88131.7	3063.58	157693	139071	109238	85555.1	-55.3919	12782.5	52595.3	62518.9	88740.7	778.701	13174.5	41379.5	48518.9	63414.5
6.08333	85430.6	289339	245755	253884	218191	68464	278520	185140	210021	198318	2656.96	154749	117325	140421	87636.2	2926.68	164073	141405	110305	85399.9	166.184	12418	55477.1	67299.6	92143.8	919.03	12669.4	43646.2	50477.9	63810.1
6.16667	90048.8	300180	252605	262841	224702	69679.3	280347	190267	216494	206953	2226.59	158579	121784	144433	90578.8	2621.61	172104	144501	114933	87374.5	-54.0282	13047.4	58383.3	70938	93961.8	861.458	12516.9	45264.8	51875	66929.4
6.25	86178.8	311036	256849	271719	230824	75392	288382	195203	222880	210474	3151.56	161521	121960	144334	93167.2	3727.97	175816	147988	118274	93297.4	-602.718	11939.6	61727.8	73084.4	101722	1057.84	12576	47321.7	55130.4	69647.2
6.33333	97595.8	313413	263867	269260	233907	79829.3	294695	200406	225467	220418	3612.11	164750	123876	150893	95164.1	3406.84	183372	153435	120835	92607.8	-1044.93	12448.1	62900.4	78825.2	103584	1065.22	12384.7	49105.9	55496.5	73155.6
6.41667	103832	323006	271619	281244	248014	79967.7	310014	209502	230688	224671	2361.08	169904	130568	156234	97194.2	3611.83	187953	155298	124185	98621.7	25.2721	11565.3	61957.4	80072.1	108962	905.698	10689	51234.2	57484.6	76079
6.5	105398	324257	283559	289785	254828	84038.7	311611	213333	241126	236476	2946.86	177485	131239	154322	100291	4676.89	195592	159381	126021	96577.2	1798.35	11296.1	60791	81558.9	115936	1445.49	11334.4	53181.7	60508.6	79771.2
6.58333	113655	329056	286348	295945	256363	88435	316885	217763	248488	237346	3865.32	178436	136651	159767	103658	3617.48	202506	163322	127972	98741.2	1249.93	10952	62985.8	81535.7	122478	800.371	11371.6	53653.3	62266	80745.8
6.66667	120281	333741	292911	303518	261650	91056	319193	224423	251727	244373	4443.7	185520	135206	168841	106664	3107.01	207975	169417	134160	100018	756.586	10114.5	64435.6	85193.5	125613	613.86	10709.4	56717.5	66290.3	83786.6
6.75	123563	344740	297791	304261	273038	95421.7	323340	232671	261654	247214	4858.72	191050	141578	169862	106239	4257.34	211351	166462	135719	105740	571.07	10553.6	65775.9	90308.8	131115	534.41	9515.77	58707.7	67686.3	87864.8
6.83333	129097	342372	306124	320371	274162	98695	321923	243443	265276	253436	4524.41	196970	146219	170642	112113	5581.15	219606	168405	137420	107192	536.205	10113.6	67860.5	92902.9	137012	1131.89	10283.3	62048.8	71304.5	89466.9
6.91667	141542	343384	310090	319854	287027	103863	327033	251402	273111	267301	4513.45	197187	146061	174096	111249	5933.04	222207	177532	140510	106878	1038.71	10297.1	68074.9	96829.2	142494	1933.38	10328	63998.1	74600.5	95114.2
7	148652	349509	322295	324665	287915	111937	330605	247684	283072	271563	4760.24	204824	151256	176427	112986	5450.69	229495	179531	146466	111424	546.513	9742.24	70890.7	103700	149101	1597.94	9650.58	66249.2	79554.2	95932.2

## Sheet: Supp. Fig. 6A-B GFP per OD
Note: - GFP/OD = (GFP-GFP_background)/(OD-OD_background). - GFP and OD background measureed from M9610 medium without cells in identical experimental condition. - Samples # 1-4 and 5-8 are measured in two separate experiments."
aTc = 0											aTc = 10											aTc = 30											aTc = 40							aTc = 50							aTc = 60
repeat	bio #1, tech #1	bio #1, tech #2	bio # 2, tech #1	bio #2, tech #2	bio #1, tech #3	bio #1, tech #4	bio #2, tech #3	bio #2, tech #4			repeat	bio #1, tech #1	bio #1, tech #2	bio # 2, tech #1	bio #2, tech #2	bio #1, tech #3	bio #1, tech #4	bio #2, tech #3	bio #2, tech #4			repeat	bio #1, tech #1	bio #1, tech #2	bio # 2, tech #1	bio #2, tech #2	bio #1, tech #3	bio #1, tech #4	bio #2, tech #3	bio #2, tech #4			repeat	bio #1, tech #1	bio #1, tech #2	bio #2, tech #1	bio #2, tech #2			repeat	bio #1, tech #1	bio #1, tech #2	bio #2, tech #1	bio #2, tech #2			repeat	bio #1, tech #1	bio #1, tech #2
sample #	1	2	3	4	5	6	7	8			sample #	1	2	3	4	5	6	7	8			sample #	1	2	3	4	5	6	7	8			sample #	1	2	3	4			sample #	1	2	3	4			experiment #	1	2
time (min)	GFP/OD (AU)										time (min)	GFP/OD (AU)										time (min)	GFP/OD (AU)										time (min)	GFP/OD (AU)						time (min)	GFP/OD (AU)						time (min)	GFP/OD (AU)
0	54000	22473.7	-4923.08	19222.2	3454.55	15789.5	20722.2	687.5			0	13058.8	22894.7	24437.5	5375	4555.56	19294.1	7578.95	4368.42			0	5923.08	19500	4428.57	2125	2350	12578.9	4923.08	4210.53			0	12000	21500	9588.24	11590.9			0	1384.62	18583.3	-307.692	8642.86			0	28800	14230.8
5	52105.3	23750	2538.46	21631.6	3869.57	18200	23157.9	3764.71			5	14944.4	25650	21588.2	5941.18	8000	14388.9	6631.58	4800			5	7928.57	20000	2500	4000	8000	15500	0	6950			5	12047.6	22666.7	16388.9	12083.3			5	-1714.29	14615.4	1714.29	2400			5	15636.4	19357.1
10	50666.7	24136.4	3285.71	17450	5791.67	15545.5	22050	7722.22			10	17473.7	24047.6	18500	8111.11	8190.48	18200	5619.05	11095.2			10	12428.6	17111.1	8000	5117.65	4565.22	13590.9	4214.29	8954.55			10	13545.5	16650	17900	8640			10	3400	8642.86	-200	6687.5			10	20750	21000
15	47136.4	21956.5	2800	17381	3160	13041.7	20227.3	6157.89			15	13142.9	22272.7	19200	6526.32	10818.2	17857.1	5954.55	8954.55			15	10866.7	10500	5937.5	9222.22	7250	13913	1933.33	7739.13			15	16304.3	22714.3	14666.7	13884.6			15	11266.7	15000	3687.5	2764.71			15	16000	21125
20	52333.3	21250	7250	19695.7	6115.38	15160	19087	7750			20	20636.4	21833.3	20381	12000	10565.2	12304.3	9347.83	10739.1			20	14750	11181.8	8277.78	5000	7840	14416.7	9625	4708.33			20	15416.7	16590.9	15363.6	8714.29			20	7750	11875	8529.41	6555.56			20	17000	17833.3
25	45800	21192.3	6352.94	22583.3	5642.86	13518.5	17760	6380.95			25	13565.2	18720	20818.2	6809.52	12040	18708.3	10458.3	10360			25	11764.7	16583.3	4263.16	11809.5	7925.93	15923.1	3352.94	10760			25	17153.8	16217.4	14521.7	10600			25	5588.24	10411.8	9722.22	11263.2			25	15133.3	18368.4
30	45888.9	20750	3111.11	19884.6	9733.33	15607.1	19615.4	13318.2			30	17000	18740.7	18625	14363.6	15153.8	15200	12076.9	10346.2			30	15052.6	13538.5	10950	9227.27	9678.57	14037	8421.05	12037			30	15428.6	17800	19600	16625			30	10555.6	14111.1	8526.32	8750			30	17812.5	16476.2
35	49357.1	20000	6200	19428.6	9290.32	15600	18714.3	11375			35	18846.2	18241.4	17280	13416.7	13185.2	15481.5	10518.5	13370.4			35	16900	20384.6	10666.7	15695.7	12166.7	17275.9	9550	8103.45			35	15310.3	18615.4	18423.1	17029.4			35	13650	10315.8	9550	10590.9			35	14764.7	18272.7
40	52655.2	22875	15285.7	23000	11333.3	15548.4	21000	12880			40	20107.1	22193.5	15592.6	11600	16620.7	14069	14071.4	15413.8			40	14857.1	20785.7	14173.9	12080	11935.5	19033.3	11857.1	11866.7			40	15516.1	17107.1	16178.6	15194.4			40	11619	18350	15523.8	10652.2			40	17944.4	16956.5
45	50000	23424.2	9727.27	23129	10558.8	18818.2	23419.4	14461.5			45	20000	22424.2	21535.7	14148.1	16129	15967.7	18100	15871			45	17318.2	17250	15625	14230.8	13242.4	20250	16409.1	10250			45	17030.3	17800	17586.2	16894.7			45	14636.4	13666.7	13695.7	15750			45	17105.3	15500
50	47424.2	23805.6	11087	24333.3	10222.2	17771.4	19969.7	15714.3			50	20225.8	21771.4	22566.7	16678.6	14484.8	19750	16322.6	17718.8			50	14521.7	20705.9	15680	16892.9	13085.7	19911.8	15916.7	14411.8			50	18571.4	21709.7	17419.4	17125			50	10347.8	16363.6	11375	15884.6			50	14333.3	16884.6
55	51485.7	23351.4	13720	23685.7	14289.5	18108.1	21735.3	14931			55	20090.9	23702.7	23290.3	17933.3	17470.6	18176.5	17697	19235.3			55	18800	16666.7	16518.5	15733.3	12378.4	20388.9	16080	12638.9			55	16243.2	18484.8	18121.2	15418.6			55	10720	19875	9560	13892.9			55	12681.8	12214.3
60	53135.1	25125	17038.5	22351.4	16400	21102.6	26388.9	15419.4			60	16914.3	23282.1	22484.8	18000	20805.6	20055.6	18571.4	18722.2			60	18730.8	23578.9	15758.6	14290.3	15631.6	19815.8	18846.2	16026.3			60	17487.2	14400	19142.9	17804.3			60	13192.3	10120	14851.9	14137.9			60	13260.9	12034.5
65	53435.9	26452.4	17535.7	26692.3	14809.5	19047.6	21184.2	18787.9			65	23945.9	25585.4	23028.6	18647.1	19842.1	22500	15810.8	18605.3			65	18250	19750	18600	19121.2	16024.4	20825	17285.7	17050			65	17341.5	19405.4	20027	15081.6			65	14703.7	14407.4	16607.1	15419.4			65	9560	12935.5
70	53585.4	26727.3	15517.2	24048.8	16022.7	20954.5	22950	19941.2			70	24394.7	26386.4	23000	17888.9	20375	21475	18359	20150			70	22000	21227.3	22437.5	19147.1	15209.3	21547.6	18800	18023.8			70	14627.9	15384.6	17025.6	15647.1			70	14827.6	18178.6	15133.3	13062.5			70	10153.8	12636.4
75	57837.2	27212.8	18933.3	27818.2	17543.5	19717.4	23790.7	19611.1			75	21146.3	25063.8	25359	23368.4	20581.4	22761.9	19365.9	20476.2			75	20548.4	23173.9	22411.8	20250	18600	21568.2	19343.8	18340.9			75	16869.6	16853.7	17000	17648.1			75	12548.4	15827.6	16937.5	15470.6			75	14678.6	12914.3
80	52260.9	26640	18636.4	28152.2	18449	22775.5	23955.6	21205.1			80	25093	25510.2	23595.2	20025	20688.9	23600	20976.7	24111.1			80	22878.8	21320	21638.9	22615.4	17541.7	19489.4	20323.5	18106.4			80	16224.5	15790.7	16681.8	17771.9			80	13531.2	14161.3	14264.7	13083.3			80	11689.7	11513.5
85	53645.8	28115.4	19500	29229.2	18211.5	23615.4	28851.1	22780.5			85	23222.2	27192.3	25636.4	21142.9	22687.5	22978.7	22866.7	22553.2			85	23794.1	22961.5	23702.7	23550	19160	23918.4	16972.2	18940			85	15372.5	15760.9	17347.8	13483.3			85	13382.4	16250	13457.1	14631.6			85	12516.1	10025.6
90	54140	27672.7	18916.7	27019.6	18907.4	25092.6	24836.7	22651.2			90	24083.3	24727.3	26869.6	22133.3	22480	24122.4	21833.3	23979.6			90	22027.8	22071.4	20950	22325.6	18509.4	20235.3	18552.6	18923.1			90	14925.9	15395.8	16877.6	15079.4			90	13138.9	15588.2	12540.5	15097.6			90	9531.25	11097.6
95	56018.9	28793.1	20078.9	26888.9	20087.7	26403.5	27807.7	23733.3			95	25800	26421.1	28387.8	23744.7	22037.7	24903.8	21420	22692.3			95	25263.2	28275.9	21047.6	22044.4	18236.4	21722.2	18425	20454.5			95	16285.7	14156.9	16862.7	13818.2			95	12578.9	17083.3	13051.3	12000			95	10529.4	11581.4
100	52857.1	28672.1	24125	25596.5	19533.3	23550	25200	24187.5			100	24886.8	25700	26076.9	22900	24803.6	25272.7	23717	23890.9			100	24951.2	27064.5	22909.1	22617	18396.6	22701.8	19357.1	19172.4			100	15576.3	14886.8	16592.6	14058			100	10825	15342.1	14658.5	13644.4			100	10833.3	9565.22
105	55067.8	28625	22738.1	28716.7	20968.3	26079.4	27684.2	24400			105	26163.6	26444.4	27851.9	23500	23896.6	25086.2	24763.6	23551.7			105	25325.6	25787.9	23595.7	23680	17371	21350	21000	21295.1			105	16354.8	13035.7	14333.3	14638.9			105	12785.7	16400	12767.4	12333.3			105	10157.9	10104.2
110	54016.1	27388.1	23409.1	29032.3	21119.4	23106.1	26416.7	26415.1			110	25551.7	28257.6	27842.1	24854.5	25500	25016.4	23694.9	25016.4			110	26688.9	26371.4	23530.6	23000	19437.5	22015.9	20604.2	20015.6			110	14907.7	14293.1	15525.4	13947.4			110	9955.56	12309.5	14304.3	14820			110	8950	9700
115	53061.5	28242.9	23383	29815.4	20842.9	25588.2	29158.7	25857.1			115	23885.2	27246.4	28050	25614	24937.5	28015.9	25704.9	27222.2			115	27404.3	27378.4	22596.2	22400	17382.4	24323.1	19568.6	20522.4			115	13134.3	12400	12580.6	14848.1			115	11063.8	14590.9	12291.7	13452.8			115	6809.52	9019.23
120	51161.8	29657.5	24938.8	29072.5	21743.2	24802.8	29242.4	24220.3			120	26406.2	25916.7	28080.6	25583.3	25676.5	26666.7	25676.9	27469.7			120	25100	27102.6	23870.4	24280.7	19929.6	23455.9	20230.8	20585.7			120	14228.6	13254	13046.2	13879.5			120	11408.2	13673.9	13920	11763.6			120	7204.55	8818.18
125	49887.3	27973.7	25730.8	30166.7	22935.1	24202.7	28521.7	25306.5			125	26835.8	27773.3	27400	25888.9	25633.8	26420.3	24985.3	26600			125	27230.8	25585.4	25035.1	23266.7	19891.9	22402.8	20500	21202.7			125	12712.3	13246.2	15000	12081.4			125	10823.5	12918.4	12169.8	11569			125	8500	9649.12
130	51797.3	28253.2	25309.1	28266.7	21450	23844.2	27388.9	26769.2			130	25985.5	26525.6	29220.6	26409.1	24146.7	26486.1	26430.6	26662.2			130	26648.1	27697.7	24200	23952.4	19974.4	22133.3	19135.6	21155.8			130	12441.6	12220.6	14657.1	12377.8			130	11259.3	12784.3	11892.9	13163.9			130	9250	8983.05
135	49831.2	27536.6	24842.1	27551.3	22119	24812.5	28373.3	27579.7			135	26972.2	25691.4	28457.1	25434.8	26051.3	24320	26729.7	27493.5			135	25508.8	27511.1	23809.5	24833.3	19012.2	22101.3	20409.8	22049.4			135	11837.5	13154.9	13405.4	13095.7			135	10821.4	12886.8	12120.7	11857.1			135	6940	7677.42
140	70833.3	33769.2	24576.9	39880	22023	25238.1	28333.3	26662			140	24769.2	33275.9	34880	39400	26280.5	26012.7	27792.2	28112.5			140	25103.4	26923.1	33678.6	36466.7	19779.1	22182.9	20609.4	19470.6			140	13741.9	11800	17500	15441.2			140	3827.59	1892.86	6172.41	8379.31			140	-1285.71	4517.24
145	62653.8	30571.4	22185.2	38653.8	23788.9	23227.3	27073.2	27186.7			145	23703.7	26645.2	30730.8	33346.2	26435.3	24646.3	24743.9	26376.5			145	26433.3	31333.3	37482.8	29000	19200	22127.9	20750	20211.1			145	8843.75	7423.08	13481.5	13694.4			145	1096.77	3551.72	7300	6870.97			145	-733.333	3666.67
150	61740.7	34241.4	22034.5	33107.1	37076.9	33321.4	31444.4	39625			150	23551.7	26636.4	31250	32178.6	22241.4	26840	27307.7	33680			150	26375	29862.1	32000	31500	28000	27814.8	29500	24862.1			150	10323.5	7785.71	13896.6	11947.4			150	2666.67	2966.67	8937.5	9343.75			150	-1903.23	656.25
155	57206.9	28032.3	19333.3	32200	33750	28433.3	27689.7	27884.6			155	21900	28657.1	29233.3	32566.7	22935.5	28666.7	25500	31666.7			155	24500	27871	30697	29861.1	27964.3	25357.1	26809.5	21133.3			155	10416.7	10310.3	12483.9	11050			155	794.118	4031.25	6878.79	3441.18			155	-393.939	2441.18
160	57903.2	27757.6	19281.2	29343.8	33000	26806.5	27233.3	30963			160	21500	26135.1	29500	30354.8	21406.2	26642.9	25724.1	31785.7			160	22194.4	25060.6	30685.7	30973.7	23137.9	23166.7	22826.1	19687.5			160	8289.47	9741.94	12531.2	11814			160	1722.22	4411.76	7257.14	5972.22			160	-457.143	5000
165	55666.7	28885.7	22363.6	30205.9	32451.6	28575.8	24187.5	29827.6			165	24411.8	27743.6	28705.9	29823.5	25205.9	25800	23871	28400			165	25736.8	23885.7	28891.9	28575	27677.4	25781.2	19000	20500			165	10350	7121.21	11171.4	13422.2			165	3210.53	3885.71	7162.16	6342.11			165	-324.324	3540.54
170	56257.1	27243.2	18888.9	32777.8	27515.2	27971.4	26941.2	26612.9			170	21138.9	26238.1	27222.2	29361.1	22750	26871	21545.5	32000			170	24475	25675.7	29410.3	29255.8	22242.4	23029.4	19115.4	20828.6			170	9976.74	6657.14	13405.4	11291.7			170	1487.8	864.865	6400	6275			170	512.821	2410.26
175	57666.7	28631.6	23973.7	30307.7	30485.7	26675.7	24194.4	26212.1			175	23891.9	27590.9	27315.8	29236.8	23526.3	23697	22085.7	27941.2			175	21666.7	24641	32142.9	30600	24250	23277.8	18750	20297.3			175	9288.89	6054.05	11076.9	13352.9			175	3209.3	4435.9	7023.81	7627.91			175	853.659	2500
180	54897.4	29292.7	21700	28682.9	29216.2	25230.8	24052.6	29342.9			180	23600	27587	28500	29675	21425	25857.1	23702.7	25250			180	26181.8	25390.2	31068.2	26574.5	22578.9	21394.7	18655.2	22051.3			180	9791.67	8589.74	11122	13566			180	3644.44	5428.57	9577.78	7755.56			180	-813.953	4659.09
185	57170.7	28976.7	22404.8	31790.7	27512.8	23714.3	26450	26459.5			185	23785.7	29836.7	27907	28404.8	25761.9	22783.8	21205.1	26435.9			185	23744.7	28372.1	27383	30700	24950	23878	19129	17857.1			185	8940	7560.98	10750	13327.3			185	4125	4227.27	7425.53	8000			185	847.826	3608.7
190	57534.9	28511.1	22911.1	29478.3	28357.1	26454.5	23428.6	27153.8			190	27272.7	29096.2	28333.3	30533.3	23688.9	26153.8	23073.2	26292.7			190	27080	26217.4	31880	28849.1	23465.1	21674.4	18757.6	17568.2			190	9905.66	9454.55	11347.8	12813.6			190	4529.41	5347.83	10760	9098.04			190	1604.17	3285.71
195	60711.1	30291.7	23510.6	31500	28977.3	26212.8	26454.5	28095.2			195	25744.7	28981.5	29666.7	31723.4	22148.9	24878	22227.3	26627.9			195	26886.8	28836.7	30769.2	30410.7	21888.9	22478.3	20542.9	18260.9			195	9803.57	8000	11734.7	12871			195	5111.11	4081.63	9226.42	8277.78			195	980.392	5941.18
200	59541.7	28627.5	25940	32078.4	30042.6	25408.2	26106.4	27204.5			200	27959.2	28655.2	29098	30940	23040	25681.8	23934.8	26021.7			200	28290.9	27960.8	29781.8	30915.3	24062.5	22145.8	17810.8	19673.5			200	12758.6	10224.5	13352.9	14378.8			200	5964.29	5519.23	9571.43	8571.43			200	1185.19	2944.44
205	56843.1	32471.7	27434	31703.7	30420	28078.4	26693.9	28630.4			205	27788.5	29377	30666.7	29509.4	24150.9	26148.9	22714.3	26520.8			205	26551.7	29963	30913.8	30935.5	24520	23196.1	17128.2	21019.6			205	11258.1	11274.5	12925.9	14739.1			205	5220.34	5537.04	9983.05	10333.3			205	1982.14	4403.51
210	61773.6	31946.4	29745.5	34210.5	29358.5	26388.9	25846.2	28367.3			210	28200	28421.9	29000	31142.9	25160.7	28653.1	22313.7	28137.3			210	28541	28339.3	32196.7	31953.1	25434	21185.2	18243.9	20709.1			210	11734.4	10629.6	13701.8	14666.7			210	6126.98	5403.51	10129	9492.06			210	1457.63	3796.61
215	60607.1	32796.6	27155.2	33583.3	28254.5	26087.7	28163.6	29529.4			215	27224.1	30014.9	30116.7	33661	25830.5	28576.9	23888.9	28907.4			215	27656.2	30118.6	31492.1	31676.5	23535.7	23947.4	19068.2	20280.7			215	12298.5	11298.2	13100	15533.3			215	7046.15	7416.67	11276.9	10727.3			215	2370.97	4596.77
220	61220.3	33444.4	28435.5	31714.3	31137.9	27433.3	26931	32425.9			220	28426.2	31000	29793.7	33645.2	25306.5	29745.5	26614	29508.8			220	29803	28677.4	33939.4	31887.3	22766.7	23350	22361.7	21836.1			220	13014.3	11200	13841.3	16153.8			220	6565.22	8174.6	12382.4	11115.9			220	1953.85	4446.15
225	59580.6	32969.2	27200	33757.6	29790.3	26396.8	27131.1	28561.4			225	29687.5	30411	29348.5	31742.4	25476.9	29396.6	25966.7	29300			225	28550.7	31265.6	33200	29608.1	23596.8	25746	23306.1	24285.7			225	14000	10888.9	15384.6	16963.4			225	8958.33	7545.45	13111.1	10630.1			225	2264.71	4058.82
230	59430.8	34058	29529.4	33087	29846.2	27484.8	29030.8	30800			230	30313.4	31921.1	31521.7	31782.6	27161.8	27322.6	26062.5	30222.2			230	27722.2	31074.6	33698.6	32337.7	25276.9	24833.3	23096.2	23863.6			230	13960.5	12338.5	15202.9	16435.3			230	7466.67	8130.43	12466.7	11539.5			230	1943.66	4563.38
235	60264.7	34319.4	30140.8	32986.1	29352.9	28971	28382.4	32174.6			235	30128.6	31772.2	32986.1	34676.1	27319.4	30076.9	26656.7	30363.6			235	28394.7	30385.7	32407.9	32462.5	26529.4	25159.4	22836.4	23391.3			235	14925	13352.9	15680.6	16806.8			235	9063.29	8555.56	13734.2	12525			235	2880	4621.62
240	58295.8	34186.7	29186.7	33250	29774.6	29680.6	27760.6	28985.1			240	29835.6	29975.6	32333.3	33716.2	27693.3	29617.6	25300	29700			240	28620.3	31219.2	32341.8	33404.8	25493	25000	24017.2	24301.4			240	15804.9	12380.3	15146.7	17813.2			240	9463.41	8592.11	13085.4	11690.5			240	3064.1	5519.48
245	57878.4	33769.2	30282.1	32615.4	31067.6	27605.3	29333.3	31855.1			245	29789.5	29639.5	32115.4	34246.8	29359	29211.3	27479.5	31479.5			245	28658.5	31750	33000	31172.4	24600	24605.3	23623	23973.7			245	15162.8	12108.1	16666.7	18105.3			245	9023.26	9303.8	13220.9	12886.4			245	2333.33	5687.5
250	48000	29640	21360	32833.3	29397.4	27569.6	29666.7	31388.9			250	26000	23928.6	33956.5	24600	29456.8	30445.9	27116.9	30513.2			250	21466.7	27360	25555.6	22689.7	26589.7	25341.8	23984.1	25974.7			250	10965.5	9956.52	12920	15793.1			250	6677.42	-6720	5896.55	11148.1			250	-6071.43	-4583.33
255	52925.9	25666.7	20500	26692.3	29775	28841.5	29345.7	32186.7			255	22069	26275.9	27880	28185.2	29105.9	29628.2	27100	30164.6			255	17483.9	22185.2	26035.7	18258.1	24341.5	25753.1	24424.2	23698.8			255	10967.7	7280	9730.77	13566.7			255	4281.25	-6461.54	8100	12551.7			255	-2137.93	692.308
260	52178.6	29642.9	23111.1	24185.2	30869	27411.8	29752.9	31217.9			260	27033.3	22500	31807.7	25750	27795.5	31703.7	27337.3	29373.5			260	17187.5	27178.6	26758.6	17968.8	26047.1	24764.7	23405.8	25137.9			260	10531.2	7000	13888.9	14406.2			260	2545.45	-3370.37	12096.8	13100			260	-4709.68	-2851.85
265	46633.3	26300	23724.1	22620.7	30885.1	27606.7	30204.5	32086.4			265	24156.2	18687.5	27750	22413.8	28880.4	28416.7	27953.5	30186			265	22323.5	19466.7	21580.6	17558.8	24852.3	25146.1	24863	25833.3			265	10205.9	5071.43	17069	12911.8			265	6114.29	-5586.21	9484.85	7343.75			265	-4593.75	-2965.52
270	47032.3	24687.5	19871	24000	30177.8	28706.5	31340.7	31329.4			270	23272.7	20382.4	25517.2	23290.3	28221.1	30102.3	27544.4	30292.1			270	16861.1	19218.8	24606.1	15944.4	24554.3	24413	24118.4	24883			270	9972.22	6758.62	12032.3	14027.8			270	7578.95	-1161.29	9457.14	7823.53			270	-1735.29	-1033.33
275	44121.2	23970.6	21424.2	23250	27923.1	27869.6	23680	22200			275	22314.3	18444.4	28516.1	23030.3	17916.7	25761.9	22333.3	28428.6			275	20052.6	18121.2	22657.1	16842.1	16869.6	21130.4	20333.3	20125			275	10128.2	6838.71	12575.8	12289.5			275	5333.33	-1093.75	12162.2	8361.11			275	-583.333	-2781.25
280	43638.9	23944.4	20764.7	22647.1	19925.9	22125	22692.3	19000			280	21756.8	20631.6	23909.1	22685.7	14560	22043.5	20333.3	22304.3			280	20225	19028.6	22891.9	14500	17041.7	16375	17045.5	23280			280	11700	7969.7	12029.4	17025			280	5951.22	-5352.94	11026.3	7973.68			280	-2789.47	-2500
285	49648.6	24947.4	21500	20166.7	20607.1	22115.4	17500	19130.4			285	19282.1	18675	25000	20027	20038.5	22500	19500	22166.7			285	18690.5	20324.3	21974.4	18809.5	16160	18038.5	14826.1	16888.9			285	10604.7	7542.86	13108.1	14581.4			285	4590.91	-666.667	10450	9600			285	-3300	1750
290	49051.3	24600	20487.2	22236.8	19466.7	24178.6	22857.1	21291.7			290	19634.1	20186	25054.1	21333.3	15851.9	20115.4	18444.4	21560			290	21888.9	17230.8	23238.1	19136.4	18961.5	14000	14916.7	17857.1			290	9911.11	11918.9	13948.7	15466.7			290	7304.35	-692.308	11395.3	9523.81			290	-1333.33	-2473.68
295	47833.3	26738.1	18902.4	25700	19322.6	19655.2	18620.7	17720			295	23068.2	18000	26589.7	22585.4	18892.9	18000	18392.9	21111.1			295	18425.5	21476.2	23909.1	20170.2	16444.4	16600	15680	15566.7			295	12291.7	9589.74	15975.6	15808.5			295	5775.51	585.366	10266.7	10511.1			295	-2644.44	-75
300	48090.9	24659.1	21302.3	26697.7	20030.3	21935.5	20258.1	16666.7			300	22587	23063.8	26853.7	26279.1	19100	21275.9	15900	22310.3			300	17320	19818.2	26673.9	21360	16931	16967.7	17111.1	15750			300	13820	11928.6	13720.9	17244.9			300	7784.31	511.628	12404.3	10468.1			300	-2148.94	953.488
305	50739.1	24063.8	24866.7	24666.7	20628.6	18878.8	20303	17793.1			305	20693.9	22040	24431.8	24565.2	17937.5	19193.5	18281.2	21483.9			305	20653.8	24000	27163.3	20923.1	15903.2	15454.5	15655.2	17697			305	13113.2	10204.5	15260.9	17211.5			305	7425.93	1456.52	11780	12140			305	1020.41	755.556
310	49437.5	28061.2	22395.8	25914.9	18270.3	19942.9	21800	15806.5			310	22862.7	23000	25383	24854.2	18500	18303	18882.4	18787.9			310	20109.1	22265.3	23769.2	21200	14697	18657.1	16233.3	15914.3			310	15196.4	12456.5	16000	19527.3			310	8350.88	1510.2	10830.2	12153.8			310	788.462	-729.167
315	50117.6	25884.6	24060	24240	20641	21702.7	19432.4	18281.2			315	23240.7	22910.7	26142.9	25274.5	16138.9	20000	18000	19676.5			315	21241.4	22538.5	24909.1	21810.3	16171.4	16648.6	17281.2	12189.2			315	16118.6	13673.5	16274.5	18862.1			315	8333.33	3882.35	13375	9654.55			315	-309.091	800
320	50203.7	27090.9	26018.9	27188.7	20756.1	22435.9	20692.3	19147.1			320	25175.4	22796.6	26826.9	25944.4	19473.7	21756.8	20500	21916.7			320	21098.4	22490.9	24931	21819.7	18815.8	16871.8	17588.2	16128.2			320	15467.7	13576.9	17055.6	19836.1			320	9841.27	3666.67	12220.3	11103.4			320	810.345	1283.02
325	52456.1	28293.1	25535.7	26535.7	20931.8	21853.7	22317.1	20055.6			325	26000	24564.5	27363.6	26350.9	19250	21575	21450	22421.1			325	24593.8	24631.6	25688.5	23384.6	18600	21097.6	16638.9	13804.9			325	18538.5	13672.7	18736.8	21815.4			325	9242.42	3982.46	13262.3	13306.5			325	147.541	2857.14
330	51400	26606.6	26423.7	27661	22847.8	21659.1	21500	19342.1			330	26158.7	25738.5	28137.9	26450	18860.5	21809.5	20547.6	22658.5			330	24597	25200	25718.8	23750	18348.8	17068.2	17894.7	15674.4			330	16144.9	13637.9	19118.6	19544.1			330	8246.38	5491.8	12859.4	14156.2			330	15.625	1881.36
335	51984.1	28062.5	26532.3	27258.1	24020.8	24434.8	21869.6	21950			335	25590.9	25691.2	29311.5	28460.3	20577.8	19954.5	23159.1	20488.4			335	21757.1	23936.5	27477.6	23408.5	18822.2	17891.3	14307.7	14195.7			335	17916.7	13786.9	20016.1	22295.8			335	9638.89	3937.5	13522.4	13328.4			335	2417.91	1274.19
340	54106.1	26882.4	26076.9	28723.1	23705.9	23775.5	22775.5	20046.5			340	25885.7	24450.7	29312.5	24716.4	21833.3	20446.8	21319.1	23500			340	24689.2	26257.6	27728.6	24346.7	19395.8	19734.7	19190.5	14591.8			340	16733.3	16281.2	18953.8	21466.7			340	12226.7	6388.06	15800	13690.1			340	1385.71	3800
345	53362.3	26535.2	26132.4	28115.9	24830.2	22274.5	21903.8	20777.8			345	25178.1	23826.7	29268.7	27871.4	19823.5	21200	22220	24229.2			345	24649.4	26434.8	28547.9	24897.4	20520	20098	18250	14019.6			345	19519	16238.8	18676.5	21448.7			345	10782.1	6535.21	14849.3	14702.7			345	3337.84	3191.18
350	51569.4	27716.2	25777.8	27638.9	24821.4	24240.7	23481.5	21166.7			350	26513.2	26576.9	31085.7	26876.7	23240.7	21811.3	22942.3	23588.2			350	25587.5	26152.8	26740.3	25500	21320.8	19592.6	18723.4	13833.3			350	18819.3	15742.9	22098.6	22768.3			350	11524.4	7432.43	14631.6	15371.8			350	2454.55	3676.06
355	50400	25782.1	27346.7	25934.2	25508.5	26298.2	24754.4	24700			355	26151.9	24439	29810.8	25311.7	24315.8	24654.5	23636.4	25500			355	24404.8	24526.3	27487.5	25341.2	22125	21122.8	20367.3	14386			355	18195.4	18148.6	20693.3	21941.9			355	12494.1	7564.1	15200	15629.6			355	2740.74	2932.43
360	51897.4	28160.5	25102.6	27050.6	24806.5	25283.3	26050	23622.6			360	25590.4	25482.4	29171.1	27625	22516.7	24275.9	22948.3	24947.4			360	25885.1	25645.6	28142.9	23842.7	21339	22616.7	21961.5	13166.7			360	19211.1	17727.3	19128.2	23766.7			360	11797.8	7407.41	15024.1	14305.9			360	3130.95	3818.18
365	52182.9	26404.8	27317.1	27475.6	23430.8	24269.8	25111.1	24122.8			365	26325.6	24786.5	28637.5	27285.7	23000	24114.8	25852.5	25900			365	24681.3	25707.3	28126.4	25623.7	21322.6	21888.9	21709.1	13492.1			365	18659.6	18187.5	21172.8	22861.7			365	12587	7611.76	15218.4	14443.2			365	3620.69	4237.5
370	50588.2	26909.1	26482.4	26964.7	25647.1	26545.5	26283.6	24305.1			370	25876.4	23500	29710.8	26793.1	24969.7	23338.5	25250	25777.8			370	24808.5	24639.5	28549.5	25593.8	23846.2	21757.6	20614	13015.2			370	19164.9	17071.4	21364.7	22824.7			370	12000	8370.79	15188.9	15869.6			370	3087.91	4619.05
375	62000	28857.1	30476.2	25826.1	24943.7	26159.4	26057.1	27333.3			375	27875	30458.3	22045.5	26045.5	23884.1	23029.4	27164.2	25761.2			375	25520	21869.6	28217.4	24760	23676.5	21202.9	21800	12797.1			375	22240	21565.2	23636.4	21833.3			375	9869.57	8227.27	12625	12291.7			375	-3666.67	-523.81
380	53087	32130.4	30087	23833.3	25520	25847.2	26054.8	26166.7			380	23240	28500	27304.3	19608.7	24068.5	25084.5	25760.6	26985.7			380	22071.4	20125	26840	26115.4	21577.5	22486.1	21015.9	11958.9			380	23807.7	16666.7	21583.3	20346.2			380	8375	6391.3	10120	11807.7			380	240	-913.043
385	55043.5	27833.3	29416.7	24280	27038.5	26500	25467.5	28710.1			385	21307.7	25888.9	22360	23416.7	25078.9	25080	24324.3	24297.3			385	19758.6	22160	28000	23925.9	24256.8	23473.7	22272.7	11828.9			385	21444.4	15040	22240	22964.3			385	11720	5750	13961.5	10740.7			385	-615.385	41.6667
390	55240	30200	27560	22814.8	25987.7	28582.3	25700	25246.6			390	21857.1	24464.3	23538.5	22000	25562.5	25192.3	25935.9	28285.7			390	22333.3	18923.1	24714.3	22965.5	24166.7	23075.9	23391.3	11950			390	16896.6	14777.8	19269.2	18758.6			390	8814.81	5615.38	13928.6	11620.7			390	-178.571	-4200
395	49769.2	25481.5	29961.5	21827.6	24583.3	27512.2	25614.5	26368.4			395	24333.3	23666.7	20107.1	21259.3	26144.6	24146.3	25123.5	26864.2			395	21562.5	14678.6	26448.3	24266.7	25000	23108.4	23166.7	11674.7			395	22709.7	15107.1	18964.3	17709.7			395	8142.86	4535.71	11758.6	10387.1			395	-1033.33	-148.148
400	49250	27464.3	25678.6	22366.7	28708.3	33125	33000	30000			400	22290.3	25125	18689.7	20793.1	33307.7	36000	27880	29280			400	20941.2	19689.7	24064.5	26437.5	31800	33166.7	35700	10296.3			400	18393.9	17000	20300	17545.5			400	9100	6344.83	10709.7	8333.33			400	-387.097	1896.55
405	44366.7	26166.7	24233.3	22187.5	33600	31461.5	32720	33173.9			405	24909.1	24441.2	21258.1	20935.5	30964.3	27560	24269.2	26115.4			405	19805.6	18562.5	23818.2	24411.8	30538.5	24384.6	26285.7	11107.1			405	19142.9	16419.4	22387.1	19571.4			405	8312.5	6483.87	13515.2	11057.1			405	242.424	-483.871
410	47741.9	28625	29709.7	20757.6	28925.9	29250	31076.9	31583.3			410	22771.4	21666.7	22545.5	18031.2	29896.6	34115.4	27392.9	23964.3			410	21052.6	16411.8	22514.3	22277.8	29666.7	28740.7	24956.5	7931.03			410	18648.6	15787.9	20393.9	19648.6			410	10285.7	8333.33	10857.1	10162.2			410	-971.429	-1363.64
415	49588.2	24205.9	27000	20500	28965.5	28413.8	28857.1	31192.3			415	21135.1	22128.2	22600	19176.5	28161.3	29357.1	26241.4	22379.3			415	21575	18194.4	23756.8	20974.4	27896.6	28275.9	29041.7	9193.55			415	19175	16371.4	18228.6	18450			415	9432.43	9000	14162.2	10153.8			415	421.053	-1371.43
420	47027.8	25194.4	26771.4	24405.4	27354.8	27161.3	32966.7	25821.4			420	21359	20275	19216.2	22027.8	26484.8	28689.7	28451.6	25967.7			420	21595.2	19289.5	23375	23512.2	28161.3	28612.9	25692.3	8272.73			420	21595.2	14243.2	19702.7	18952.4			420	10025.6	8736.84	11512.8	11512.2			420	-675	-621.622
425	47447.4	27026.3	28189.2	24051.3	28666.7	26666.7	31593.8	27965.5			425	21292.7	22325.6	25000	18026.3	28235.3	26580.6	23939.4	24575.8			425	20222.2	19025	22595.2	22186	26757.6	21242.4	26074.1	8400			425	19177.8	15750	19900	20355.6			425	10097.6	8100	13952.4	11250			425	325.581	1000
430	49794.9	27365.9	27102.6	22428.6	26600	27257.1	30323.5	26935.5			430	23604.7	22177.8	22024.4	22325	27513.5	26454.5	24914.3	21171.4			430	23851.1	21674.4	21863.6	21933.3	26742.9	24257.1	22379.3	6135.14			430	20680.9	17166.7	23238.1	19063.8			430	9227.27	6534.88	12697.7	12717.4			430	933.333	-682.927
435	48658.5	25046.5	31100	22090.9	25783.8	23675.7	26861.1	24424.2			435	22244.4	24087	23166.7	21642.9	26871.8	28228.6	27027.8	24567.6			435	21693.9	21844.4	23587	25255.3	24432.4	24594.6	22290.3	8179.49			435	22081.6	17659.1	22227.3	19734.7			435	11326.1	9111.11	14822.2	14354.2			435	-127.66	1279.07
440	51522.7	27911.1	27186	23739.1	26076.9	25750	30131.6	29714.3			440	24687.5	25040.8	23622.2	21688.9	28268.3	26324.3	23974.4	23153.8			440	22250	20680.9	24265.3	24360	27025.6	28153.8	22484.8	8878.05			440	21903.8	19957.4	20787.2	21250			440	12693.9	8021.28	13291.7	12549			440	1897.96	-755.556
445	52170.2	28383	28866.7	23729.2	28390.2	27381	30100	26540.5			445	23000	26269.2	25416.7	23541.7	26581.4	30820.5	24878	21902.4			445	22254.5	23700	25711.5	25226.4	24738.1	24023.8	19457.1	9279.07			445	22109.1	18183.7	22693.9	20500			445	11250	10080	14800	14698.1			445	2576.92	83.3333
450	53120	28160	29541.7	26580	27840.9	26795.5	27325.6	27589.7			450	25555.6	25545.5	26380	23000	27304.3	28829.3	25395.3	21954.5			450	24775.9	22480.8	26109.1	23232.1	26727.3	24545.5	22864.9	7586.96			450	22879.3	19372.5	24884.6	20824.6			450	10745.5	8500	16245.3	13196.4			450	2254.55	2120
455	53480.8	28000	32780	24849.1	26521.7	25936.2	30044.4	25785.7			455	23875	25655.2	25169.8	25333.3	27541.7	30636.4	27044.4	23630.4			455	24377	23563.6	26789.5	26644.1	27042.6	23446.8	20153.8	9270.83			455	21229.5	18574.1	24000	21360.7			455	14086.2	10745.5	13660.7	14593.2			455	3327.59	2301.89
460	51418.2	27309.1	30207.5	25017.9	28204.1	26714.3	28208.3	25681.8			460	24898.3	25786.9	26017.9	24842.1	27902	28936.2	26583.3	23673.5			460	23515.6	23224.1	26633.3	26709.7	26224.5	23960	18214.3	8882.35			460	23359.4	18771.9	26017.5	20046.9			460	12409.8	10052.6	14327.6	13371			460	3278.69	1107.14
465	53137.9	30155.2	30678.6	26627.1	26647.1	27846.2	28020	27565.2			465	25645.2	26203.1	27508.5	25800	27611.1	27320	26372.5	24254.9			465	25925.4	24770.5	26650.8	25707.7	27019.2	25326.9	16022.7	11584.9			465	23720.6	18550	24566.7	21940.3			465	11312.5	10639.3	15623	14515.2			465	3317.46	2237.29
470	50466.7	31049.2	32655.2	27327.9	27759.3	25945.5	29830.2	29122.4			470	25323.1	26238.8	27258.1	26919.4	26894.7	30134.6	27000	24425.9			470	24500	24468.8	27212.1	26823.5	26600	27181.8	17127.7	9982.14			470	22942.9	20629	26507.9	24585.7			470	13104.5	10365.1	14687.5	13661.8			470	3318.18	1672.13
475	53365.1	28343.8	30065.6	27468.8	28824.6	29637.9	28839.3	28557.7			475	24073.5	27200	27523.1	25303	26366.7	30163.6	27298.2	26193			475	26068.5	25500	27724.6	27901.4	24982.8	26258.6	19836.7	12610.2			475	24567.6	20276.9	24197	22973			475	13271.4	10954.5	14626.9	14958.3			475	3985.51	2593.75
480					28633.3	28623	31559.3	29509.1			480					29063.5	30103.4	26483.3	23900			480					24278.7	26262.3	17245.3	12193.5
485					27187.5	28953.1	29127	28500			485					29257.6	28475.4	28158.7	25265.6			485					25968.8	28468.8	16464.3	13800
490					27641.8	29925.4	30939.4	29770.5			490					27628.6	29969.2	28575.8	29134.3			490					25882.4	27117.6	15101.7	13753.6
495					29328.6	28128.6	31304.3	30796.9			495					31917.8	31161.8	26637.7	26742.9			495					25239.4	26943.7	17262.3	15166.7
500					28506.8	27054.1	30239.4	30567.2			500					30415.6	32408.5	28000	27520.5			500					24621.6	27486.5	16062.5	15355.3
505					26766.2	29233.8	31586.7	30239.4			505					30400	31893.3	27592.1	26701.3			505					23532.5	26448.7	14044.1	15683.5
[truncated: 30 more columns]

## Sheet: Supp. Fig. 6A-B OD
aTc = 0											aTc = 10											aTc = 30											aTc = 40							aTc = 50							aTc = 60
repeat	bio #1, tech #1	bio #1, tech #2	bio # 2, tech #1	bio #2, tech #2	bio #1, tech #3	bio #1, tech #4	bio #2, tech #3	bio #2, tech #4			repeat	bio #1, tech #1	bio #1, tech #2	bio # 2, tech #1	bio #2, tech #2	bio #1, tech #3	bio #1, tech #4	bio #2, tech #3	bio #2, tech #4			repeat	bio #1, tech #1	bio #1, tech #2	bio # 2, tech #1	bio #2, tech #2	bio #1, tech #3	bio #1, tech #4	bio #2, tech #3	bio #2, tech #4			repeat	bio #1, tech #1	bio #1, tech #2	bio #2, tech #1	bio #2, tech #2			repeat	bio #1, tech #1	bio #1, tech #2	bio #2, tech #1	bio #2, tech #2			repeat	bio #1, tech #1	bio #1, tech #2
sample #	1	2	3	4	5	6	7	8			sample #	1	2	3	4	5	6	7	8			sample #	1	2	3	4	5	6	7	8			sample #	1	2	3	4			sample #	1	2	3	4			sample #	1	2
time (min)	OD										time (min)	OD										time (min)	OD										time (min)	OD						time (min)	OD						time (min)	OD
5	0.018	0.019	0.013	0.018	0.022	0.019	0.018	0.016			5	0.017	0.019	0.016	0.016	0.018	0.017	0.019	0.019			5	0.013	0.008	0.014	0.016	0.02	0.019	0.013	0.019			5	0.02	0.018	0.017	0.022			5	0.013	0.012	0.013	0.014			5	0.01	0.013
10	0.019	0.02	0.013	0.019	0.023	0.02	0.019	0.017			10	0.018	0.02	0.017	0.017	0.02	0.018	0.019	0.02			10	0.014	0.008	0.014	0.017	0.021	0.02	0.013	0.02			10	0.021	0.018	0.018	0.024			10	0.014	0.013	0.014	0.015			10	0.011	0.014
15	0.021	0.022	0.014	0.02	0.024	0.022	0.02	0.018			15	0.019	0.021	0.018	0.018	0.021	0.02	0.021	0.021			15	0.014	0.009	0.016	0.017	0.023	0.022	0.014	0.022			15	0.022	0.02	0.02	0.025			15	0.015	0.014	0.015	0.016			15	0.012	0.015
20	0.022	0.023	0.015	0.021	0.025	0.024	0.022	0.019			20	0.021	0.022	0.02	0.019	0.022	0.021	0.022	0.022			20	0.015	0.01	0.016	0.018	0.024	0.023	0.015	0.023			20	0.023	0.021	0.021	0.026			20	0.015	0.015	0.016	0.017			20	0.013	0.016
25	0.024	0.024	0.016	0.023	0.026	0.025	0.023	0.02			25	0.022	0.024	0.021	0.02	0.023	0.023	0.023	0.023			25	0.016	0.011	0.018	0.02	0.025	0.024	0.016	0.024			25	0.024	0.022	0.022	0.028			25	0.016	0.016	0.017	0.018			25	0.014	0.018
30	0.025	0.026	0.017	0.024	0.028	0.027	0.025	0.021			30	0.023	0.025	0.022	0.021	0.025	0.024	0.024	0.025			30	0.017	0.012	0.019	0.021	0.027	0.026	0.017	0.025			30	0.026	0.023	0.023	0.03			30	0.017	0.017	0.018	0.019			30	0.015	0.019
35	0.027	0.028	0.018	0.026	0.03	0.028	0.026	0.022			35	0.025	0.027	0.024	0.022	0.026	0.025	0.026	0.026			35	0.019	0.013	0.02	0.022	0.028	0.027	0.019	0.027			35	0.028	0.025	0.025	0.032			35	0.018	0.018	0.019	0.02			35	0.016	0.021
40	0.028	0.03	0.02	0.028	0.031	0.03	0.028	0.024			40	0.026	0.029	0.025	0.024	0.027	0.027	0.027	0.027			40	0.02	0.013	0.021	0.023	0.03	0.029	0.02	0.029			40	0.029	0.026	0.026	0.034			40	0.02	0.019	0.02	0.022			40	0.017	0.022
45	0.029	0.032	0.021	0.029	0.033	0.031	0.029	0.025			45	0.028	0.031	0.027	0.025	0.029	0.029	0.028	0.029			45	0.021	0.014	0.023	0.025	0.031	0.03	0.021	0.03			45	0.031	0.028	0.028	0.036			45	0.021	0.02	0.021	0.023			45	0.018	0.023
50	0.031	0.033	0.022	0.031	0.034	0.033	0.031	0.026			50	0.029	0.033	0.028	0.027	0.031	0.031	0.03	0.031			50	0.022	0.016	0.024	0.026	0.033	0.032	0.022	0.032			50	0.033	0.03	0.029	0.038			50	0.022	0.021	0.023	0.024			50	0.019	0.024
55	0.033	0.036	0.023	0.033	0.036	0.035	0.033	0.028			55	0.031	0.035	0.03	0.028	0.033	0.032	0.031	0.032			55	0.023	0.017	0.025	0.028	0.035	0.034	0.024	0.034			55	0.035	0.031	0.031	0.04			55	0.023	0.022	0.024	0.026			55	0.021	0.026
60	0.035	0.037	0.025	0.035	0.038	0.037	0.034	0.029			60	0.033	0.037	0.031	0.03	0.034	0.034	0.033	0.034			60	0.025	0.018	0.027	0.03	0.037	0.036	0.025	0.036			60	0.037	0.033	0.033	0.043			60	0.025	0.024	0.025	0.028			60	0.022	0.028
65	0.037	0.04	0.026	0.037	0.04	0.039	0.036	0.031			65	0.035	0.039	0.033	0.032	0.036	0.036	0.035	0.036			65	0.026	0.019	0.029	0.031	0.038	0.038	0.026	0.038			65	0.039	0.035	0.035	0.046			65	0.026	0.025	0.027	0.029			65	0.023	0.029
70	0.039	0.042	0.028	0.039	0.042	0.042	0.038	0.033			70	0.037	0.041	0.035	0.034	0.038	0.038	0.037	0.038			70	0.028	0.02	0.03	0.033	0.041	0.04	0.028	0.04			70	0.041	0.037	0.037	0.049			70	0.027	0.027	0.028	0.031			70	0.025	0.031
75	0.041	0.044	0.029	0.041	0.044	0.044	0.04	0.034			75	0.038	0.044	0.037	0.036	0.04	0.04	0.039	0.04			75	0.029	0.022	0.032	0.034	0.043	0.042	0.03	0.042			75	0.043	0.039	0.039	0.051			75	0.029	0.028	0.03	0.032			75	0.026	0.033
80	0.043	0.047	0.03	0.044	0.046	0.046	0.043	0.036			80	0.041	0.047	0.039	0.038	0.043	0.042	0.041	0.042			80	0.031	0.023	0.034	0.036	0.045	0.044	0.032	0.044			80	0.046	0.041	0.042	0.054			80	0.031	0.029	0.032	0.034			80	0.028	0.035
85	0.046	0.05	0.033	0.046	0.049	0.049	0.045	0.039			85	0.043	0.049	0.042	0.04	0.045	0.045	0.043	0.045			85	0.033	0.025	0.036	0.039	0.048	0.047	0.034	0.047			85	0.049	0.043	0.044	0.057			85	0.032	0.031	0.034	0.036			85	0.029	0.037
90	0.048	0.052	0.034	0.048	0.052	0.052	0.047	0.041			90	0.045	0.052	0.044	0.042	0.048	0.047	0.045	0.047			90	0.034	0.026	0.037	0.04	0.05	0.049	0.036	0.05			90	0.051	0.046	0.046	0.06			90	0.034	0.032	0.035	0.038			90	0.031	0.039
95	0.05	0.055	0.036	0.051	0.054	0.054	0.049	0.043			95	0.048	0.055	0.046	0.045	0.05	0.049	0.048	0.049			95	0.036	0.028	0.04	0.043	0.053	0.051	0.038	0.052			95	0.054	0.048	0.049	0.063			95	0.036	0.034	0.037	0.041			95	0.032	0.041
100	0.053	0.058	0.038	0.054	0.057	0.057	0.052	0.045			100	0.05	0.057	0.049	0.047	0.053	0.052	0.05	0.052			100	0.038	0.029	0.042	0.045	0.055	0.054	0.04	0.055			100	0.056	0.051	0.051	0.066			100	0.038	0.036	0.039	0.043			100	0.034	0.043
105	0.056	0.061	0.04	0.057	0.06	0.06	0.055	0.048			105	0.053	0.06	0.052	0.05	0.056	0.055	0.053	0.055			105	0.041	0.031	0.044	0.047	0.058	0.057	0.042	0.058			105	0.059	0.053	0.054	0.069			105	0.04	0.038	0.041	0.045			105	0.036	0.046
110	0.059	0.064	0.042	0.06	0.063	0.063	0.057	0.05			110	0.055	0.063	0.054	0.052	0.058	0.058	0.055	0.058			110	0.043	0.033	0.047	0.05	0.062	0.06	0.045	0.061			110	0.062	0.056	0.057	0.072			110	0.042	0.04	0.043	0.048			110	0.038	0.048
115	0.062	0.067	0.044	0.062	0.067	0.066	0.06	0.053			115	0.058	0.066	0.057	0.055	0.062	0.061	0.059	0.061			115	0.045	0.035	0.049	0.052	0.064	0.063	0.048	0.064			115	0.065	0.058	0.059	0.076			115	0.045	0.042	0.046	0.05			115	0.04	0.05
120	0.065	0.07	0.047	0.065	0.07	0.068	0.063	0.056			120	0.061	0.069	0.06	0.057	0.064	0.063	0.061	0.063			120	0.047	0.037	0.052	0.055	0.068	0.065	0.051	0.067			120	0.067	0.06	0.062	0.079			120	0.047	0.044	0.048	0.053			120	0.042	0.052
125	0.068	0.073	0.049	0.069	0.074	0.071	0.066	0.059			125	0.064	0.072	0.062	0.06	0.068	0.066	0.065	0.066			125	0.05	0.039	0.054	0.057	0.071	0.068	0.052	0.07			125	0.07	0.063	0.065	0.083			125	0.049	0.046	0.05	0.055			125	0.044	0.055
130	0.071	0.076	0.052	0.072	0.077	0.074	0.069	0.062			130	0.067	0.075	0.065	0.063	0.071	0.069	0.068	0.07			130	0.052	0.041	0.057	0.06	0.074	0.072	0.056	0.074			130	0.073	0.065	0.068	0.086			130	0.051	0.049	0.053	0.058			130	0.046	0.057
135	0.074	0.079	0.055	0.075	0.08	0.077	0.072	0.065			135	0.069	0.078	0.068	0.066	0.075	0.072	0.072	0.074			135	0.054	0.043	0.06	0.063	0.078	0.075	0.059	0.077			135	0.077	0.068	0.07	0.09			135	0.054	0.051	0.056	0.061			135	0.048	0.059
140	0.077	0.082	0.057	0.078	0.084	0.08	0.075	0.069			140	0.072	0.081	0.07	0.069	0.078	0.075	0.074	0.077			140	0.057	0.045	0.063	0.066	0.082	0.079	0.061	0.081			140	0.08	0.071	0.074	0.094			140	0.056	0.053	0.058	0.063			140	0.05	0.062
145	0.024	0.026	0.026	0.025	0.087	0.084	0.078	0.071			145	0.026	0.029	0.025	0.025	0.082	0.079	0.077	0.08			145	0.029	0.026	0.028	0.03	0.086	0.082	0.064	0.085			145	0.031	0.025	0.026	0.034			145	0.029	0.028	0.029	0.029			145	0.028	0.029
150	0.026	0.028	0.027	0.026	0.09	0.088	0.082	0.075			150	0.027	0.031	0.026	0.026	0.085	0.082	0.082	0.085			150	0.03	0.027	0.029	0.032	0.09	0.086	0.068	0.09			150	0.032	0.026	0.027	0.036			150	0.031	0.029	0.03	0.031			150	0.03	0.03
155	0.027	0.029	0.029	0.028	0.026	0.028	0.027	0.024			155	0.029	0.033	0.028	0.028	0.029	0.025	0.026	0.025			155	0.032	0.029	0.031	0.034	0.026	0.027	0.02	0.029			155	0.034	0.028	0.029	0.038			155	0.033	0.03	0.032	0.032			155	0.031	0.032
160	0.029	0.031	0.03	0.03	0.028	0.03	0.029	0.026			160	0.03	0.035	0.03	0.03	0.031	0.027	0.028	0.027			160	0.034	0.031	0.033	0.036	0.028	0.028	0.021	0.03			160	0.036	0.029	0.031	0.04			160	0.034	0.032	0.033	0.034			160	0.033	0.034
165	0.031	0.033	0.032	0.032	0.029	0.031	0.03	0.027			165	0.032	0.037	0.032	0.031	0.032	0.028	0.029	0.028			165	0.036	0.033	0.035	0.038	0.029	0.03	0.023	0.032			165	0.038	0.031	0.032	0.043			165	0.036	0.034	0.035	0.036			165	0.035	0.035
170	0.033	0.035	0.033	0.034	0.031	0.033	0.032	0.029			170	0.034	0.039	0.034	0.034	0.034	0.03	0.031	0.03			170	0.038	0.035	0.037	0.04	0.031	0.032	0.024	0.034			170	0.04	0.033	0.035	0.045			170	0.038	0.035	0.037	0.038			170	0.037	0.037
175	0.035	0.037	0.036	0.036	0.033	0.035	0.034	0.031			175	0.036	0.042	0.036	0.036	0.036	0.031	0.033	0.032			175	0.04	0.037	0.039	0.043	0.033	0.034	0.026	0.035			175	0.043	0.035	0.037	0.048			175	0.041	0.037	0.04	0.04			175	0.039	0.039
180	0.036	0.038	0.038	0.039	0.035	0.037	0.036	0.033			180	0.037	0.044	0.038	0.038	0.038	0.033	0.035	0.034			180	0.042	0.039	0.042	0.045	0.036	0.036	0.028	0.037			180	0.045	0.037	0.039	0.051			180	0.043	0.039	0.042	0.043			180	0.041	0.042
185	0.039	0.041	0.04	0.041	0.037	0.039	0.038	0.035			185	0.04	0.046	0.04	0.04	0.04	0.035	0.037	0.036			185	0.044	0.041	0.044	0.047	0.038	0.038	0.029	0.039			185	0.048	0.039	0.041	0.053			185	0.045	0.042	0.045	0.045			185	0.043	0.044
190	0.041	0.043	0.042	0.043	0.039	0.042	0.04	0.037			190	0.042	0.049	0.043	0.042	0.042	0.037	0.039	0.039			190	0.047	0.043	0.047	0.05	0.04	0.041	0.031	0.042			190	0.05	0.041	0.044	0.055			190	0.048	0.044	0.047	0.048			190	0.046	0.046
195	0.043	0.045	0.045	0.046	0.042	0.044	0.042	0.039			195	0.044	0.052	0.045	0.045	0.045	0.039	0.041	0.041			195	0.05	0.046	0.05	0.053	0.043	0.043	0.033	0.044			195	0.053	0.044	0.046	0.059			195	0.051	0.046	0.05	0.051			195	0.048	0.049
200	0.045	0.048	0.047	0.048	0.044	0.047	0.044	0.042			200	0.047	0.054	0.048	0.047	0.047	0.041	0.044	0.043			200	0.053	0.049	0.052	0.056	0.045	0.046	0.035	0.046			200	0.056	0.046	0.049	0.062			200	0.054	0.049	0.053	0.054			200	0.051	0.051
205	0.048	0.051	0.05	0.051	0.047	0.049	0.047	0.044			205	0.049	0.058	0.051	0.05	0.05	0.044	0.046	0.046			205	0.055	0.051	0.055	0.059	0.048	0.048	0.037	0.049			205	0.058	0.049	0.051	0.066			205	0.056	0.052	0.056	0.056			205	0.054	0.054
210	0.051	0.053	0.053	0.054	0.05	0.051	0.049	0.046			210	0.052	0.061	0.054	0.053	0.053	0.047	0.049	0.048			210	0.058	0.054	0.058	0.062	0.05	0.051	0.039	0.051			210	0.062	0.051	0.054	0.069			210	0.059	0.054	0.059	0.06			210	0.056	0.057
215	0.053	0.056	0.055	0.057	0.053	0.054	0.052	0.049			215	0.055	0.064	0.057	0.056	0.056	0.049	0.051	0.051			215	0.061	0.056	0.061	0.064	0.053	0.054	0.041	0.055			215	0.064	0.054	0.057	0.072			215	0.063	0.057	0.062	0.063			215	0.059	0.059
220	0.056	0.059	0.058	0.06	0.055	0.057	0.055	0.051			220	0.058	0.067	0.06	0.059	0.059	0.052	0.054	0.054			220	0.064	0.059	0.063	0.068	0.056	0.057	0.044	0.057			220	0.067	0.057	0.06	0.075			220	0.065	0.06	0.065	0.066			220	0.062	0.062
225	0.059	0.063	0.062	0.063	0.058	0.06	0.058	0.054			225	0.061	0.07	0.063	0.062	0.062	0.055	0.057	0.057			225	0.066	0.062	0.066	0.071	0.06	0.06	0.047	0.061			225	0.07	0.06	0.063	0.078			225	0.069	0.063	0.068	0.069			225	0.065	0.065
230	0.062	0.065	0.065	0.066	0.062	0.063	0.061	0.057			230	0.064	0.073	0.066	0.066	0.065	0.058	0.06	0.06			230	0.069	0.064	0.07	0.074	0.062	0.063	0.049	0.063			230	0.073	0.063	0.065	0.082			230	0.072	0.066	0.072	0.073			230	0.068	0.068
235	0.065	0.069	0.068	0.069	0.065	0.066	0.065	0.06			235	0.067	0.076	0.069	0.069	0.068	0.062	0.064	0.063			235	0.072	0.067	0.073	0.077	0.065	0.066	0.052	0.066			235	0.076	0.065	0.069	0.085			235	0.075	0.069	0.075	0.076			235	0.071	0.071
240	0.068	0.072	0.071	0.072	0.068	0.069	0.068	0.063			240	0.07	0.079	0.072	0.071	0.072	0.065	0.067	0.066			240	0.076	0.07	0.076	0.08	0.068	0.069	0.055	0.069			240	0.08	0.068	0.072	0.088			240	0.079	0.072	0.079	0.08			240	0.075	0.074
245	0.071	0.075	0.075	0.076	0.071	0.072	0.071	0.067			245	0.073	0.082	0.075	0.074	0.075	0.068	0.07	0.07			245	0.079	0.073	0.079	0.084	0.071	0.072	0.058	0.073			245	0.082	0.071	0.075	0.091			245	0.082	0.076	0.082	0.084			245	0.078	0.077
250	0.074	0.078	0.078	0.078	0.074	0.076	0.075	0.069			250	0.076	0.086	0.078	0.077	0.078	0.071	0.073	0.073			250	0.082	0.076	0.083	0.087	0.075	0.076	0.061	0.076			250	0.086	0.074	0.078	0.095			250	0.086	0.079	0.086	0.088			250	0.081	0.08
255	0.026	0.025	0.025	0.024	0.078	0.079	0.078	0.072			255	0.027	0.028	0.023	0.025	0.081	0.074	0.077	0.076			255	0.03	0.025	0.027	0.029	0.078	0.079	0.063	0.079			255	0.029	0.023	0.025	0.029			255	0.031	0.025	0.029	0.027			255	0.028	0.024
260	0.027	0.027	0.026	0.026	0.08	0.082	0.081	0.075			260	0.029	0.029	0.025	0.027	0.085	0.078	0.08	0.079			260	0.031	0.027	0.028	0.031	0.082	0.081	0.066	0.083			260	0.031	0.025	0.026	0.03			260	0.032	0.026	0.03	0.029			260	0.029	0.026
265	0.028	0.028	0.027	0.027	0.084	0.085	0.085	0.078			265	0.03	0.03	0.026	0.028	0.088	0.081	0.083	0.083			265	0.032	0.028	0.029	0.032	0.085	0.085	0.069	0.087			265	0.032	0.026	0.027	0.032			265	0.033	0.027	0.031	0.03			265	0.031	0.027
270	0.03	0.03	0.029	0.029	0.087	0.089	0.088	0.081			270	0.032	0.032	0.028	0.029	0.092	0.084	0.086	0.086			270	0.034	0.03	0.031	0.034	0.088	0.089	0.073	0.09			270	0.034	0.028	0.029	0.034			270	0.035	0.029	0.033	0.032			270	0.032	0.029
275	0.031	0.032	0.031	0.03	0.09	0.092	0.091	0.085			275	0.033	0.034	0.029	0.031	0.095	0.088	0.09	0.089			275	0.036	0.032	0.033	0.036	0.092	0.092	0.076	0.094			275	0.036	0.029	0.031	0.036			275	0.038	0.031	0.035	0.034			275	0.034	0.03
280	0.033	0.034	0.033	0.032	0.026	0.023	0.025	0.02			280	0.035	0.036	0.031	0.033	0.024	0.021	0.024	0.021			280	0.038	0.033	0.035	0.038	0.023	0.023	0.021	0.024			280	0.039	0.031	0.033	0.038			280	0.039	0.032	0.037	0.036			280	0.036	0.032
285	0.036	0.036	0.034	0.034	0.027	0.024	0.026	0.022			285	0.037	0.038	0.033	0.035	0.025	0.023	0.024	0.023			285	0.04	0.035	0.037	0.04	0.024	0.024	0.022	0.025			285	0.04	0.033	0.034	0.04			285	0.041	0.034	0.038	0.038			285	0.038	0.034
290	0.037	0.038	0.036	0.036	0.028	0.026	0.026	0.023			290	0.039	0.04	0.035	0.037	0.026	0.024	0.026	0.024			290	0.042	0.037	0.039	0.042	0.025	0.026	0.023	0.027			290	0.043	0.035	0.037	0.043			290	0.044	0.036	0.04	0.04			290	0.04	0.036
295	0.039	0.04	0.039	0.038	0.03	0.028	0.028	0.024			295	0.041	0.043	0.037	0.039	0.027	0.026	0.027	0.025			295	0.045	0.039	0.042	0.044	0.026	0.028	0.024	0.028			295	0.045	0.037	0.039	0.045			295	0.046	0.039	0.043	0.042			295	0.042	0.038
300	0.042	0.042	0.041	0.04	0.031	0.029	0.029	0.025			300	0.044	0.045	0.039	0.041	0.028	0.027	0.028	0.027			300	0.047	0.042	0.044	0.047	0.027	0.03	0.025	0.03			300	0.048	0.039	0.041	0.047			300	0.049	0.041	0.045	0.045			300	0.045	0.04
305	0.044	0.044	0.043	0.043	0.033	0.031	0.031	0.027			305	0.046	0.047	0.041	0.043	0.03	0.029	0.03	0.029			305	0.05	0.044	0.046	0.05	0.029	0.031	0.027	0.032			305	0.05	0.042	0.043	0.049			305	0.051	0.043	0.047	0.047			305	0.047	0.043
310	0.046	0.047	0.045	0.045	0.035	0.033	0.033	0.029			310	0.049	0.05	0.044	0.046	0.032	0.031	0.032	0.031			310	0.052	0.047	0.049	0.052	0.031	0.033	0.029	0.033			310	0.053	0.044	0.046	0.052			310	0.054	0.046	0.05	0.05			310	0.049	0.045
315	0.048	0.049	0.048	0.047	0.037	0.035	0.035	0.031			315	0.051	0.053	0.047	0.048	0.034	0.033	0.034	0.033			315	0.055	0.049	0.052	0.055	0.033	0.035	0.03	0.035			315	0.056	0.046	0.048	0.055			315	0.057	0.049	0.053	0.052			315	0.052	0.048
320	0.051	0.052	0.05	0.05	0.039	0.037	0.037	0.032			320	0.054	0.056	0.049	0.051	0.036	0.035	0.036	0.034			320	0.058	0.052	0.055	0.058	0.035	0.037	0.032	0.037			320	0.059	0.049	0.051	0.058			320	0.06	0.051	0.056	0.055			320	0.055	0.05
325	0.054	0.055	0.053	0.053	0.041	0.039	0.039	0.034			325	0.057	0.059	0.052	0.054	0.038	0.037	0.038	0.036			325	0.061	0.055	0.058	0.061	0.038	0.039	0.034	0.039			325	0.062	0.052	0.054	0.061			325	0.063	0.054	0.059	0.058			325	0.058	0.053
330	0.057	0.058	0.056	0.056	0.044	0.041	0.041	0.036			330	0.06	0.062	0.055	0.057	0.04	0.04	0.04	0.038			330	0.064	0.057	0.061	0.065	0.04	0.041	0.036	0.041			330	0.065	0.055	0.057	0.065			330	0.066	0.057	0.061	0.062			330	0.061	0.056
335	0.06	0.061	0.059	0.059	0.046	0.044	0.044	0.038			335	0.063	0.065	0.058	0.06	0.043	0.042	0.042	0.041			335	0.067	0.06	0.064	0.068	0.043	0.044	0.038	0.043			335	0.069	0.058	0.059	0.068			335	0.069	0.061	0.064	0.064			335	0.064	0.059
340	0.063	0.064	0.062	0.062	0.048	0.046	0.046	0.04			340	0.066	0.068	0.061	0.063	0.045	0.044	0.044	0.043			340	0.07	0.063	0.067	0.071	0.045	0.046	0.039	0.046			340	0.072	0.061	0.062	0.071			340	0.072	0.064	0.067	0.067			340	0.067	0.062
345	0.066	0.068	0.065	0.065	0.051	0.049	0.049	0.043			345	0.07	0.071	0.064	0.067	0.048	0.047	0.047	0.046			345	0.074	0.066	0.07	0.075	0.048	0.049	0.042	0.049			345	0.075	0.064	0.065	0.075			345	0.075	0.067	0.07	0.071			345	0.07	0.065
350	0.069	0.071	0.068	0.069	0.053	0.051	0.052	0.045			350	0.073	0.075	0.067	0.07	0.051	0.05	0.05	0.048			350	0.077	0.069	0.073	0.078	0.05	0.051	0.044	0.051			350	0.079	0.067	0.068	0.078			350	0.078	0.071	0.073	0.074			350	0.074	0.068
355	0.072	0.074	0.072	0.072	0.056	0.054	0.054	0.048			355	0.076	0.078	0.07	0.073	0.054	0.053	0.052	0.051			355	0.08	0.072	0.077	0.082	0.053	0.054	0.047	0.054			355	0.083	0.07	0.071	0.082			355	0.082	0.074	0.076	0.078			355	0.077	0.071
360	0.075	0.078	0.075	0.076	0.059	0.057	0.057	0.05			360	0.079	0.082	0.074	0.077	0.057	0.055	0.055	0.054			360	0.084	0.076	0.08	0.085	0.056	0.057	0.049	0.057			360	0.087	0.074	0.075	0.086			360	0.085	0.078	0.08	0.081			360	0.081	0.074
365	0.078	0.081	0.078	0.079	0.062	0.06	0.06	0.053			365	0.083	0.085	0.076	0.08	0.06	0.058	0.058	0.057			365	0.087	0.079	0.084	0.089	0.059	0.06	0.052	0.06			365	0.09	0.077	0.078	0.09			365	0.089	0.081	0.083	0.085			365	0.084	0.077
370	0.082	0.084	0.082	0.082	0.065	0.063	0.063	0.057			370	0.086	0.089	0.08	0.084	0.063	0.061	0.061	0.06			370	0.091	0.082	0.087	0.093	0.062	0.063	0.055	0.063			370	0.094	0.08	0.081	0.094			370	0.092	0.085	0.087	0.088			370	0.087	0.08
375	0.085	0.088	0.085	0.085	0.068	0.066	0.067	0.059			375	0.089	0.092	0.083	0.087	0.066	0.065	0.064	0.063			375	0.094	0.086	0.091	0.096	0.065	0.066	0.057	0.066			375	0.097	0.084	0.085	0.097			375	0.095	0.089	0.09	0.092			375	0.091	0.084
380	0.021	0.021	0.021	0.023	0.071	0.069	0.07	0.063			380	0.024	0.024	0.022	0.022	0.069	0.068	0.067	0.067			380	0.025	0.023	0.023	0.025	0.068	0.069	0.06	0.069			380	0.025	0.023	0.022	0.024			380	0.023	0.022	0.024	0.024			380	0.024	0.021
385	0.023	0.023	0.023	0.024	0.075	0.072	0.073	0.066			385	0.025	0.026	0.023	0.023	0.073	0.071	0.071	0.07			385	0.028	0.024	0.025	0.026	0.071	0.072	0.063	0.073			385	0.026	0.024	0.024	0.026			385	0.024	0.023	0.025	0.026			385	0.025	0.023
390	0.023	0.024	0.024	0.025	0.078	0.076	0.077	0.069			390	0.026	0.027	0.025	0.024	0.076	0.075	0.074	0.074			390	0.029	0.025	0.026	0.027	0.074	0.076	0.066	0.076			390	0.027	0.025	0.025	0.028			390	0.025	0.024	0.026	0.027			390	0.026	0.024
395	0.025	0.025	0.025	0.027	0.081	0.079	0.08	0.073			395	0.028	0.028	0.026	0.026	0.08	0.078	0.078	0.077			395	0.03	0.026	0.028	0.029	0.078	0.079	0.069	0.08			395	0.029	0.027	0.026	0.029			395	0.027	0.026	0.028	0.029			395	0.028	0.025
400	0.026	0.027	0.026	0.029	0.084	0.082	0.083	0.076			400	0.03	0.03	0.028	0.027	0.083	0.082	0.081	0.081			400	0.032	0.028	0.029	0.03	0.081	0.083	0.072	0.083			400	0.031	0.028	0.028	0.031			400	0.028	0.028	0.029	0.031			400	0.03	0.027
405	0.028	0.028	0.028	0.03	0.024	0.024	0.023	0.022			405	0.031	0.032	0.029	0.029	0.026	0.023	0.025	0.025			405	0.034	0.029	0.031	0.032	0.025	0.024	0.02	0.027			405	0.033	0.029	0.03	0.033			405	0.03	0.029	0.031	0.033			405	0.031	0.029
410	0.03	0.03	0.03	0.032	0.025	0.026	0.025	0.023			410	0.033	0.034	0.031	0.031	0.028	0.025	0.026	0.026			410	0.036	0.032	0.033	0.034	0.026	0.026	0.021	0.028			410	0.035	0.031	0.031	0.035			410	0.032	0.031	0.033	0.035			410	0.033	0.031
415	0.031	0.032	0.031	0.033	0.027	0.028	0.026	0.024			415	0.035	0.036	0.033	0.032	0.029	0.026	0.028	0.028			415	0.038	0.034	0.035	0.036	0.027	0.027	0.023	0.029			415	0.037	0.033	0.033	0.037			415	0.035	0.033	0.035	0.037			415	0.035	0.033
420	0.034	0.034	0.033	0.036	0.029	0.029	0.028	0.026			420	0.037	0.039	0.035	0.034	0.031	0.028	0.029	0.029			420	0.04	0.036	0.037	0.039	0.029	0.029	0.024	0.031			420	0.04	0.035	0.035	0.04			420	0.037	0.036	0.037	0.039			420	0.038	0.035
425	0.036	0.036	0.035	0.037	0.031	0.031	0.03	0.028			425	0.039	0.04	0.037	0.036	0.033	0.029	0.031	0.031			425	0.042	0.038	0.04	0.041	0.031	0.031	0.026	0.033			425	0.042	0.037	0.037	0.042			425	0.039	0.038	0.039	0.041			425	0.04	0.037
430	0.038	0.038	0.037	0.039	0.033	0.033	0.032	0.029			430	0.041	0.043	0.039	0.038	0.034	0.031	0.033	0.033			430	0.045	0.04	0.042	0.043	0.033	0.033	0.027	0.035			430	0.045	0.04	0.04	0.045			430	0.041	0.04	0.042	0.044			430	0.043	0.039
435	0.039	0.041	0.039	0.042	0.035	0.035	0.034	0.031			435	0.043	0.045	0.041	0.04	0.037	0.033	0.035	0.035			435	0.047	0.043	0.044	0.045	0.035	0.035	0.029	0.037			435	0.047	0.042	0.042	0.047			435	0.044	0.043	0.043	0.046			435	0.045	0.041
440	0.041	0.043	0.04	0.044	0.037	0.037	0.036	0.033			440	0.045	0.046	0.042	0.042	0.039	0.035	0.036	0.037			440	0.049	0.045	0.046	0.047	0.037	0.037	0.031	0.039			440	0.049	0.044	0.044	0.049			440	0.046	0.045	0.045	0.048			440	0.047	0.043
445	0.044	0.045	0.043	0.046	0.039	0.04	0.038	0.035			445	0.048	0.049	0.045	0.045	0.041	0.037	0.039	0.039			445	0.052	0.047	0.049	0.05	0.039	0.039	0.033	0.041			445	0.052	0.047	0.047	0.052			445	0.049	0.047	0.048	0.051			445	0.049	0.045
450	0.047	0.047	0.045	0.048	0.041	0.042	0.04	0.037			450	0.051	0.052	0.048	0.048	0.043	0.039	0.041	0.041			450	0.055	0.05	0.052	0.053	0.042	0.042	0.035	0.043			450	0.055	0.049	0.049	0.054			450	0.052	0.05	0.05	0.053			450	0.052	0.048
455	0.05	0.05	0.048	0.05	0.044	0.044	0.043	0.039			455	0.054	0.055	0.05	0.051	0.046	0.041	0.043	0.044			455	0.058	0.052	0.055	0.056	0.044	0.044	0.037	0.046			455	0.058	0.051	0.052	0.057			455	0.055	0.052	0.053	0.056			455	0.055	0.05
460	0.052	0.053	0.05	0.053	0.046	0.047	0.045	0.042			460	0.056	0.058	0.053	0.054	0.048	0.044	0.045	0.046			460	0.061	0.055	0.057	0.059	0.047	0.047	0.039	0.048			460	0.061	0.054	0.054	0.061			460	0.058	0.055	0.056	0.059			460	0.058	0.053
465	0.055	0.055	0.053	0.056	0.049	0.049	0.048	0.044			465	0.059	0.061	0.056	0.057	0.051	0.047	0.048	0.049			465	0.064	0.058	0.06	0.062	0.049	0.05	0.042	0.051			465	0.064	0.057	0.057	0.064			465	0.061	0.057	0.058	0.062			465	0.061	0.056
470	0.058	0.058	0.056	0.059	0.051	0.052	0.05	0.046			470	0.062	0.064	0.059	0.06	0.054	0.05	0.051	0.051			470	0.067	0.061	0.063	0.065	0.052	0.052	0.044	0.053			470	0.068	0.06	0.06	0.067			470	0.064	0.061	0.061	0.066			470	0.063	0.059
475	0.06	0.061	0.058	0.061	0.054	0.055	0.053	0.049			475	0.065	0.067	0.062	0.062	0.057	0.052	0.054	0.054			475	0.07	0.064	0.066	0.068	0.055	0.055	0.047	0.056			475	0.07	0.062	0.063	0.07			475	0.067	0.063	0.064	0.068			475	0.066	0.061
480	0.063	0.064	0.061	0.064	0.057	0.058	0.056	0.052			480	0.068	0.07	0.065	0.066	0.06	0.055	0.057	0.057			480	0.073	0.066	0.069	0.071	0.058	0.058	0.049	0.059			480	0.074	0.065	0.066	0.074			480	0.07	0.066	0.067	0.072			480	0.069	0.064
485					0.06	0.061	0.059	0.055			485					0.063	0.058	0.06	0.06			485					0.061	0.061	0.053	0.062			485							485							485
490					0.064	0.064	0.063	0.058			490					0.066	0.061	0.063	0.064			490					0.064	0.064	0.056	0.065			490							490							490
495					0.067	0.067	0.066	0.061			495					0.07	0.065	0.066	0.067			495					0.068	0.068	0.059	0.069			495							495							495
500					0.07	0.07	0.069	0.064			500					0.073	0.068	0.069	0.07			500					0.071	0.071	0.061	0.072			500							500							500
505					0.073	0.074	0.071	0.067			505					0.077	0.071	0.073	0.073			505					0.074	0.074	0.064	0.076			505							505							505
510					0.077	0.077	0.075	0.071			510					0.08	0.075	0.076	0.077			510					0.077	0.078	0.068	0.079			510							510							510
[truncated: 30 more columns]

## Sheet: Supp. Fig. 6C GFP per 
Note: - GFP/OD = (GFP-GFP_background)/(OD-OD_background). - GFP and OD background measureed from M9610 medium without cells in identical experimental condition. - GFP_background = 1700 (AU), OD_background = 0.078.
aTc = 0							aTc = 10							aTc = 30							aTc = 100							aTc = 300
repeat	bio #1, tech #1	bio #1, tech #2	bio # 2, tech #1	bio #2, tech #2			repeat	bio #1, tech #1	bio #1, tech #2	bio # 2, tech #1	bio #2, tech #2			repeat	bio #1, tech #1	bio #1, tech #2	bio # 2, tech #1	bio #2, tech #2			repeat	bio #1, tech #1	bio #1, tech #2	bio # 2, tech #1	bio #2, tech #2			repeat	bio #1, tech #1	bio #1, tech #2	bio # 2, tech #1	bio #2, tech #2
sample #	1	2	3	4			sample #	1	2	3	4			sample #	1	2	3	4			sample #	1	2	3	4			sample #	1	2	3	4
time (min)	GFP/OD (AU)						time (min)	GFP/OD (AU)						time (min)	GFP/OD (AU)						time (min)	GFP/OD (AU)						time (min)	GFP/OD (AU)
5	58312.5	50000	48894.7	56000			5	43583.3	43705.9	53550	62846.2			5	44625	46388.9	51882.4	58307.7			5	40941.2	47750	54526.3	55625			5	48555.6	47294.1	51941.2	36125
10	52111.1	51066.7	48050	49733.3			10	44153.8	43833.3	54190.5	51857.1			10	49812.5	42263.2	46833.3	58357.1			10	43277.8	47647.1	52500	51647.1			10	45052.6	47666.7	50722.2	38625
15	56894.7	47812.5	52047.6	52000			15	39785.7	44263.2	44391.3	51312.5			15	46411.8	43150	50050	45200			15	40000	46944.4	46000	48611.1			15	43190.5	42700	45000	42058.8
20	51047.6	44470.6	44565.2	40352.9			20	37800	41761.9	46541.7	50705.9			20	41631.6	43363.6	46190.5	49875			20	39500	45157.9	43217.4	47050			20	47045.5	44619	43285.7	37315.8
25	46136.4	49111.1	44416.7	46333.3			25	39000	41590.9	48880	55055.6			25	40350	46217.4	45681.8	46055.6			25	41095.2	45381	51680	44381			25	41166.7	42363.6	42818.2	35210.5
30	43833.3	44150	41846.2	45421.1			30	40529.4	39956.5	47185.2	53526.3			30	40857.1	42880	42583.3	44894.7			30	37782.6	45454.5	43884.6	41181.8			30	39440	47041.7	40782.6	36600
35	46800	43952.4	45555.6	43809.5			35	42388.9	42333.3	43482.8	46142.9			35	43318.2	48961.5	47000	44850			35	45750	44583.3	45857.1	44708.3			35	43111.1	41653.8	45208.3	38000
40	45111.1	44863.6	44344.8	47000			40	43789.5	40038.5	50266.7	48181.8			40	40041.7	43892.9	40925.9	51238.1			40	39538.5	47040	47689.7	45600			40	48428.6	46963	45615.4	31318.2
45	45607.1	43000	44700	47043.5			45	40050	43035.7	45812.5	53695.7			45	43720	48533.3	45357.1	47272.7			45	40037	45222.2	45516.1	41692.3			45	43566.7	41965.5	41814.8	33956.5
50	46366.7	45760	50156.2	49208.3			50	42857.1	42689.7	46970.6	55083.3			50	45307.7	48580.6	43000	45708.3			50	42103.4	43379.3	48878.8	43928.6			50	43903.2	45533.3	47321.4	37041.7
55	47968.8	48923.1	48500	47846.2			55	44090.9	41741.9	49714.3	53500			55	45000	49363.6	44032.3	46960			55	39633.3	42322.6	47371.4	47586.2			55	48666.7	44687.5	44966.7	39960
60	46058.8	48142.9	52485.7	47407.4			60	46208.3	42531.2	48621.6	54814.8			60	42966.7	48771.4	46878.8	44407.4			60	43156.2	46909.1	51361.1	47225.8			60	47457.1	44205.9	44645.2	41384.6
65	51638.9	46300	50459.5	46069			65	46520	41852.9	50743.6	52000			65	48709.7	47918.9	44742.9	45857.1			65	45794.1	47323.5	51789.5	44121.2			65	48944.4	48388.9	48060.6	41963
70	49184.2	43906.2	51102.6	48133.3			70	45407.4	42527.8	52048.8	52161.3			70	50151.5	49512.8	48675.7	50800			70	46638.9	45135.1	51682.9	46600			70	48589.7	48837.8	44342.9	41724.1
75	50600	49818.2	48731.7	50531.2			75	47928.6	43605.3	51727.3	54437.5			75	44714.3	53951.2	47512.8	51096.8			75	45263.2	47205.1	49441.9	45756.8			75	45800	47333.3	49277.8	41666.7
80	50047.6	49457.1	50772.7	53470.6			80	48827.6	45000	51531.9	52911.8			80	47864.9	51090.9	49166.7	49000			80	44800	46268.3	50695.7	50256.4			80	50928.6	47404.8	52315.8	43000
85	50933.3	49486.5	52782.6	53250			85	49806.5	43261.9	50734.7	54000			85	48846.2	48521.7	48750	52371.4			85	47309.5	49046.5	53520.8	50317.1			85	49555.6	49590.9	52250	40588.2
90	52383	48333.3	48285.7	50842.1			90	48242.4	44431.8	53711.5	54894.7			90	49048.8	49102	48956.5	52297.3			90	46681.8	47108.7	51470.6	51204.5			90	54021.3	47847.8	53547.6	44714.3
95	50360	46166.7	50615.4	54550			95	50705.9	46340.4	50277.8	56150			95	48069.8	53647.1	47224.5	53205.1			95	47152.2	52062.5	52792.5	50543.5			95	52755.1	50020.8	51454.5	45351.4
100	52115.4	49181.8	50629.6	51441.9			100	49513.5	45224.5	52339.3	56186			100	51066.7	53849.1	50038.5	49428.6			100	49755.1	52000	53254.5	51244.9			100	53803.9	48411.8	56255.3	45564.1
105	51363.6	46829.8	50052.6	51533.3			105	51512.8	44451	53745.8	54087			105	52208.3	54428.6	50370.4	52636.4			105	50862.7	48905.7	53241.4	52215.7			105	51277.8	50094.3	51938.8	47975
110	50526.3	46306.1	52508.5	54425.5			110	48682.9	47037	51590.2	55875			110	48760	52627.1	50403.5	52340.4			110	50358.5	53181.8	54516.7	50796.3			110	53875	52036.4	53764.7	46604.7
115	52816.7	48941.2	50387.1	51760			115	50953.5	46482.1	53437.5	57020			115	50980.8	51934.4	51949.2	53449			115	49767.9	52310.3	51206.3	51232.1			115	54637.9	51189.7	53094.3	47755.6
120	50254	47722.2	50562.5	50509.4			120	53600	47694.9	52552.2	51320.8			120	52290.9	52734.4	50951.6	51942.3			120	52448.3	50672.1	53500	51084.7			120	55491.8	50655.7	52642.9	48106.4
125	52784.6	48267.9	52104.5	53981.8			125	53085.1	48147.5	50985.7	54745.5			125	53596.5	53257.6	50671.9	50722.2			125	50716.7	50619	52058.8	52885.2			125	54174.6	50000	54465.5	48591.8
130	48955.9	48932.2	51333.3	52315.8			130	49560	47218.8	49041.1	54793.1			130	53283.3	50724.6	50985.1	52625			130	52460.3	49272.7	51070.4	52640.6			130	53590.9	50378.8	56918	50038.5
135	49915.5	47524.6	50916.7	50700			135	50396.2	46791	51236.8	51700			135	50709.7	53013.9	51057.1	53474.6			135	50769.2	49507.2	51626.7	52209			135	53637.7	51333.3	53312.5	49259.3
140	50594.6	46281.2	48802.6	52032.3			140	51454.5	46115.9	49177.2	52476.2			140	50323.1	50280	49621.6	52096.8			140	50794.1	50097.2	51012.8	51100			140	53222.2	49486.1	54393.9	46578.9
145	49545.5	47820.9	48923.1	50923.1			145	51298.2	46277.8	49865.9	51676.9			145	51059.7	51443	49473.7	51046.9			145	50450.7	48040	50160.5	49328.8			145	52391.9	49440	53333.3	49932.2
150	48275	48428.6	48506.2	49176.5			150	50883.3	45880	49541.2	50492.8			150	51000	50695.1	45650	52761.2			150	49513.5	48278.5	48835.3	51302.6			150	52410.3	49846.2	55847.2	48580.6
155	46423.1	41320	44142.9	59250			155	51450	45208.3	51821.4	48000			155	55727.3	50814.8	62708.3	55863.6			155	34416.7	43040	41307.7	45166.7			155	57478.3	46250	54181.8	57809.5
160	50148.1	39846.2	42833.3	56500			160	49952.4	46680	49103.4	50083.3			160	55260.9	50310.3	55240	55087			160	35400	40730.8	40148.1	46520			160	52208.3	40440	60739.1	52571.4
165	49965.5	40222.2	45290.3	55347.8			165	50181.8	44346.2	55133.3	46120			165	53833.3	42741.9	53592.6	52640			165	40230.8	39185.2	41285.7	46807.7			165	54920	46500	54958.3	52913
170	53800	39482.8	45125	55541.7			170	49541.7	44178.6	48500	45481.5			170	49538.5	46848.5	53103.4	48807.7			170	36259.3	40827.6	38200	45178.6			170	54629.6	45222.2	50538.5	46208.3
175	47156.2	37166.7	43176.5	53615.4			175	49440	44733.3	49176.5	41482.8			175	48857.1	44500	51161.3	55963			175	38413.8	38433.3	40906.2	44551.7			175	44724.1	44551.7	49892.9	43500
180	45205.9	39781.2	42500	52925.9			180	48629.6	43125	46055.6	41266.7			180	50103.4	42305.6	47333.3	48689.7			180	36806.5	40062.5	41909.1	44166.7			180	51266.7	45612.9	49758.6	44000
185	43942.9	38500	44342.1	52310.3			185	47827.6	45545.5	43289.5	44281.2			185	50258.1	46105.3	48588.2	50580.6			185	41656.2	40294.1	42000	46500			185	53062.5	42468.8	49709.7	46551.7
190	47864.9	41742.9	45769.2	47354.8			190	46000	42833.3	44900	44352.9			190	48636.4	45025	48888.9	49181.8			190	37970.6	39194.4	43594.6	46823.5			190	51529.4	43264.7	50697	46833.3
195	48333.3	41027	43341.5	52031.2			195	47333.3	44945.9	48116.3	44833.3			195	51571.4	45139.5	51307.7	47257.1			195	38527.8	42289.5	43512.8	44916.7			195	50166.7	44333.3	49857.1	45250
200	47928.6	42717.9	44674.4	50558.8			200	47657.1	42575	48444.4	45947.4			200	45648.6	42422.2	48000	49702.7			200	36947.4	40475	43785.7	44230.8			200	50131.6	42868.4	49675.7	43235.3
205	47704.5	44804.9	45782.6	47722.2			205	44891.9	43952.4	47723.4	46641			205	46282.1	40936.2	51558.1	48512.8			205	43075	40357.1	45772.7	46025			205	50575	48475	52684.2	48428.6
210	50956.5	42250	47083.3	53552.6			210	46794.9	44204.5	48340	48761.9			210	48268.3	43260	51413	49341.5			210	40372.1	41311.1	45531.9	48279.1			210	51119	48476.2	53350	49756.8
215	49734.7	46108.7	48440	52325			215	48317.1	43587	48396.2	44659.1			215	47750	43962.3	50958.3	49976.7			215	42466.7	42936.2	45142.9	48587			215	57522.7	48133.3	54139.5	48948.7
220	52254.9	47166.7	48717	54581.4			220	48750	47510.2	49654.5	46361.7			220	50276.6	45464.3	53254.9	49600			220	42250	46200	47673.1	48875			220	55319.1	50212.8	53511.1	48928.6
225	53870.4	49882.4	48339.3	53111.1			225	47891.3	46211.5	49931	48469.4			225	52224.5	47033.9	53185.2	51500			225	43764.7	46264.2	49800	51823.5			225	54280	49380	56297.9	48227.3
230	52894.7	49518.5	49644.1	53875			230	51510.2	46836.4	51868.9	50538.5			230	53115.4	46049.2	53631.6	53200			230	42264.2	46089.3	49172.4	49370.4			230	54096.2	47471.7	55720	51543.5
235	53300	47666.7	49258.1	56340			235	51769.2	46810.3	51846.2	49944.4			235	51163.6	48015.6	54583.3	53735.8			235	47785.7	46067.8	47819.7	52193			235	55254.5	52690.9	54673.1	52979.6
240	54111.1	48250	50984.6	55622.6			240	52745.5	48426.2	53250	49086.2			240	54569	48059.7	54127	51535.7			240	48237.3	49564.5	50765.6	52500			240	55534.5	50310.3	56927.3	52096.2
245	53045.5	49645.2	50507.5	52303.6			245	52362.1	50190.5	53563.4	51295.1			245	56400	48171.4	54666.7	55457.6			245	47725.8	49492.3	52058.8	53904.8			245	56721.3	49590.2	56965.5	54092.6
250	52308.8	48338.5	53700	54745.8			250	53416.7	48268.7	52202.7	50476.2			250	53238.1	47648.6	54942	55129			250	49092.3	49750	54126.8	54030.3			250	57476.2	50625	58131.1	54298.2
255	52676.1	48161.8	51527	56209.7			255	51349.2	48871.4	54831.2	50954.5			255	53590.9	47051.9	53000	55078.1			255	48647.1	48690.1	51837.8	53768.1			255	58287.9	52328.4	56920.6	51900
260	52810.8	48928.6	52473.7	57437.5			260	51393.9	50347.2	50728.4	51463.8			260	56652.2	47375	52626.7	54059.7			260	49802.8	50810.8	51243.6	55305.6			260	56811.6	51785.7	58907.7	53306.5
265	53166.7	48411	50900	56671.6			265	49391.3	48065.8	52214.3	48791.7			265	52847.2	47530.1	52410.3	56214.3			265	49133.3	51076.9	52256.1	54921.1			265	56930.6	51643.8	58352.9	56553.8
270	52382.7	50460.5	51373.5	55242.9			270	52097.2	46063.3	51873.6	49680			270	53453.3	45686	52851.9	53657.5			270	48948.7	50209.9	53223.5	54519			270	58573.3	52052.6	59098.6	56632.4
275	51602.4	49063.3	51546.5	56236.1			275	50933.3	46231.7	50527.5	49974.4			275	53987.2	46588.9	52785.7	54381.6			275	50048.8	51623.5	53269.7	55132.5			275	55923.1	52620.3	59824.3	54915.5
280	30000	18478.3	50913	50368.4			280	48473.7	32850	50227.3	45900			280	55578.9	44500	65350	56944.4			280	40739.1	33913	36208.3	34652.2			280	56920	49625	58750	45083.3
285	27576.9	17083.3	42280	46750			285	47200	36428.6	45173.9	45190.5			285	50750	44400	54142.9	54888.9			285	39166.7	38217.4	35800	40166.7			285	53307.7	47840	51480	46240
290	31222.2	20800	45814.8	42727.3			290	44714.3	31136.4	49083.3	46636.4			290	51476.2	44384.6	46913	50894.7			290	42400	33166.7	36346.2	39040			290	55185.2	46423.1	52346.2	43615.4
295	28344.8	21807.7	40464.3	42260.9			295	41909.1	33333.3	42960	42130.4			295	47869.6	44333.3	47375	46857.1			295	36807.7	33923.1	38555.6	37807.7			295	51827.6	50333.3	49481.5	43370.4
300	28866.7	20259.3	43900	39458.3			300	42347.8	29680	41888.9	39416.7			300	48541.7	40655.2	51840	47500			300	35821.4	36814.8	32310.3	36666.7			300	49933.3	51535.7	47896.6	40620.7
305	29580.6	25206.9	40875	40769.2			305	42416.7	34307.7	45448.3	42615.4			305	48538.5	40677.4	50576.9	49782.6			305	37000	33827.6	31233.3	36321.4			305	56677.4	47633.3	48433.3	43700
310	28697	22233.3	39818.2	41851.9			310	44269.2	35428.6	40451.6	34607.1			310	43714.3	39031.2	47142.9	48080			310	34516.1	32033.3	37125	39200			310	50969.7	45468.8	46656.2	41000
315	30628.6	23343.8	42942.9	38793.1			315	40703.7	31300	44156.2	42793.1			315	44000	39794.1	45233.3	40703.7			315	35545.5	31562.5	35235.3	38250			315	54142.9	45727.3	45470.6	40060.6
320	31837.8	24176.5	41108.1	41733.3			320	41379.3	35580.6	42823.5	42258.1			320	42387.1	40444.4	46781.2	47178.6			320	35685.7	34323.5	35555.6	37794.1			320	48459.5	48657.1	45142.9	41314.3
325	33359	26428.6	43552.6	42843.8			325	46612.9	35090.9	43083.3	43812.5			325	42969.7	40473.7	46647.1	44206.9			325	38083.3	37194.4	37368.4	38944.4			325	50717.9	49216.2	47081.1	41944.4
330	33439	26432.4	48750	41352.9			330	43697	34057.1	43763.2	39142.9			330	44314.3	39414.6	46333.3	44548.4			330	38256.4	32692.3	37800	34736.8			330	52341.5	49282.1	45333.3	40605.3
335	33488.4	27538.5	44833.3	44138.9			335	42028.6	41513.5	42875	41810.8			335	45054.1	42069.8	46605.3	42911.8			335	39268.3	36902.4	37357.1	40600			335	53255.8	49571.4	46853.7	45425
340	39444.4	27536.6	45111.1	42736.8			340	45351.4	39256.4	43837.2	43487.2			340	43461.5	40087	47900	46828.6			340	39511.6	36814	37111.1	40071.4			340	53782.6	48636.4	45465.1	45095.2
345	36291.7	29000	46212.8	42725			345	45589.7	37714.3	45695.7	44292.7			345	44952.4	42081.6	47627.9	48184.2			345	40565.2	34478.3	38875	40622.2			345	53604.2	49574.5	48217.4	45711.1
350	40160	31652.2	46520	48166.7			350	46414.6	39636.4	47625	43907			350	46795.5	41764.7	48666.7	47200			350	41625	39708.3	40840	43085.1			350	53060	53489.8	46729.2	47276.6
355	39000	33145.8	46961.5	45022.7			355	48139.5	41553.2	47725.5	46021.7			355	48319.1	42148.1	51020.8	49166.7			355	39882.4	43019.6	40943.4	43660			355	54188.7	51211.5	50078.4	49122.4
360	39625	32627.5	46981.8	47404.3			360	50891.3	43632.7	47283	50604.2			360	49060	43140.4	50360	48911.1			360	42870.4	39648.1	43800	47711.5			360	55418.2	51518.5	51434	47173.1
365	39593.2	34722.2	51344.8	49081.6			365	52979.2	43500	46357.1	47862.7			365	50192.3	44383.3	52207.5	50212.8			365	45684.2	40561.4	43017.2	47418.2			365	56706.9	53701.8	50357.1	50518.5
370	43360.7	36696.4	50733.3	47403.8			370	50588.2	43254.5	47627.1	47333.3			370	48200	44873	51857.1	50580			370	44322	42533.3	42145.2	48206.9			370	56819.7	53950	53288.1	48789.5
375	41523.1	35610.2	50634.9	46600			375	50814.8	40896.6	49645.2	50070.2			375	50931	46530.3	51169.5	49057.7			375	44225.8	41714.3	44584.6	48721.3			375	57171.9	54984.1	54161.3	49576.3
380	43764.7	36507.9	51712.1	48649.1			380	51491.2	43623	49015.4	47233.3			380	51180.3	45449.3	52419.4	50618.2			380	47287.9	42575.8	45411.8	47718.8			380	58272.7	54575.8	52615.4	50806.5
385	42831	36651.5	50463.8	48650			385	51733.3	42531.2	51102.9	48129			385	50000	47097.2	54390.6	52724.1			385	46971	44085.7	44845.1	48835.8			385	58782.6	56117.6	53250	52734.4
390	43800	38217.4	49013.7	49396.8			390	50241.9	42806	47211.3	47646.2			390	50447.8	46613.3	52179.1	50196.7			390	47319.4	43328.8	45608.1	50185.7			390	57138.9	53083.3	54000	53000
395	44346.2	36589	50276.3	49287.9			395	51707.7	44942.9	48200	49279.4			395	52528.6	46538.5	53394.4	51515.6			395	46697.4	44597.4	45538.5	47445.9			395	56080	54440	52864.9	52657.1
400	43134.1	37092.1	49557	48478.3			400	50750	45726	48269.2	47676.1			400	50547.9	44524.4	52581.1	52909.1			400	47151.9	42175	43841.5	50506.5			400	55884.6	56089.7	54493.5	52493.2
405	60916.7	61900	63087	58650			405	52500	46681.8	60625	61950			405	54956.5	65260.9	57913	65526.3			405	62304.3	61347.8	63250	69087			405	62739.1	62782.6	59739.1	57700
410	62320	58381	59600	56454.5			410	48409.1	48260.9	55400	63285.7			410	50791.7	58920	55250	68000			410	66291.7	57750	65920	60400			410	55500	59458.3	62291.7	52727.3
415	59777.8	58000	57653.8	53521.7			415	45043.5	48625	58615.4	63045.5			415	48600	53500	60120	65761.9			415	63640	55120	59259.3	62384.6			415	53320	53153.8	60960	56347.8
420	53392.9	57208.3	53250	56458.3			420	50416.7	43840	61888.9	63083.3			420	45814.8	51500	56076.9	59173.9			420	57333.3	58230.8	61428.6	61071.4			420	54769.2	55407.4	52963	51083.3
425	53133.3	54040	53466.7	60640			425	45520	45555.6	59344.8	55600			425	48178.6	53366.7	54000	59750			425	58241.4	55107.1	59400	56333.3			425	49928.6	52827.6	52142.9	50440
430	51625	53333.3	54096.8	53185.2			430	51037	41482.8	55612.9	58814.8			430	45933.3	48625	53200	57384.6			430	54419.4	52933.3	55656.2	52781.2			430	52620.7	49266.7	52166.7	51346.2
435	54676.5	50344.8	51484.8	52620.7			435	47896.6	43612.9	54181.8	56103.4			435	45937.5	49882.4	50406.2	56571.4			435	59424.2	50484.8	54441.2	55088.2			435	50451.6	49000	50750	49142.9
440	50916.7	51366.7	52200	55833.3			440	46966.7	42687.5	53058.8	55900			440	43911.8	50057.1	51323.5	52600			440	55676.5	48764.7	54694.4	52250			440	51437.5	48794.1	53333.3	49310.3
445	52289.5	49121.2	52729.7	51250			445	45750	43342.9	51108.1	55375			445	46527.8	46157.9	49600	51500			445	52000	48459.5	54384.6	53394.7			445	48588.2	47777.8	49638.9	49838.7
450	52075	52171.4	53076.9	51323.5			450	46500	44472.2	53102.6	53676.5			450	45157.9	50500	52270.3	51882.4			450	53051.3	50461.5	55682.9	53325			450	50750	49184.2	52078.9	50500
455	52000	52216.2	53853.7	54916.7			455	48944.4	45743.6	55975.6	54888.9			455	46200	47642.9	54359	51861.1			455	52414.6	51309.5	56116.3	53279.1			455	52526.3	49550	53025	50647.1
460	51288.9	56666.7	55093	54789.5			460	47769.2	43146.3	56093	54710.5			460	46348.8	49555.6	55047.6	52368.4			460	51069.8	50909.1	55608.7	54377.8			460	52350	46452.4	49809.5	52333.3
465	53042.6	53536.6	56133.3	53975			465	47048.8	48372.1	54782.6	55561			465	46630.4	50914.9	50111.1	57875			465	55195.7	51127.7	54040.8	50791.7			465	51651.2	47800	49955.6	54131.6
470	54080	53744.2	54125	54238.1			470	51302.3	47891.3	58208.3	56302.3			470	49625	49640	51766	56907			470	56416.7	51224.5	51884.6	52862.7			470	52533.3	50021.3	54957.4	52175
475	53943.4	56521.7	58392.2	55422.2			475	49239.1	48938.8	56627.5	56500			475	48921.6	51924.5	53360	56800			475	57843.1	52000	54740.7	54735.8			475	50916.7	51102	53580	51642.9
480	54017.9	52877.6	56867.9	55914.9			480	50875	48196.1	59555.6	57612.2			480	47703.7	51035.7	55038.5	54416.7			480	58185.2	50472.7	56193	53857.1			480	53180	51192.3	56903.8	53818.2
485	58050.8	50980.8	56339.3	59120			485	52823.5	51703.7	56561.4	59882.4			485	51105.3	51793.1	55909.1	57215.7			485	56526.3	51982.8	56950	54655.2			485	54094.3	50218.2	56490.9	53383
490	56564.5	53418.2	56339	58283			490	50981.5	50896.6	56150	59500			490	52683.3	51854.8	56672.4	57222.2			490	54983.3	51196.7	56444.4	55311.5			490	54464.3	52310.3	53431	54816.3
495	55076.9	53120.7	58112.9	59036.4			495	54035.1	48786.9	60777.8	60298.2			495	52777.8	49876.9	57803.3	58607.1			495	57254	53875	58697	58671.9			495	57050.8	54475.4	55196.7	52882.4
500	55173.9	54704.9	56938.5	56982.8			500	57300	50296.9	57181.8	56633.3			500	52606.1	54455.9	56390.6	58949.2			500	56984.8	54089.6	59550.7	55925.4			500	54693.5	52375	58857.1	54463
505	54690.1	54890.6	57352.9	55360.7			505	54396.8	51507.5	57318.8	58777.8			505	52855.1	54831	58582.1	59645.2			505	55492.8	55257.1	58069.4	56300			505	55765.6	53940.3	56492.5	57357.1
510	53986.7	54164.2	54555.6	55765.6			510	52287.9	50800	57808.2	58090.9			510	51890.4	53000	58614.3	59123.1			510	56944.4	53438.4	58333.3	55108.1			510	57970.6	54514.3	57628.6	55762.7

## Sheet: Supp. Fig. 6C OD
aTc = 0							aTc = 10							aTc = 30							aTc = 100							aTc = 300
repeat	bio #1, tech #1	bio #1, tech #2	bio # 2, tech #1	bio #2, tech #2			repeat	bio #1, tech #1	bio #1, tech #2	bio # 2, tech #1	bio #2, tech #2			repeat	bio #1, tech #1	bio #1, tech #2	bio # 2, tech #1	bio #2, tech #2			repeat	bio #1, tech #1	bio #1, tech #2	bio # 2, tech #1	bio #2, tech #2			repeat	bio #1, tech #1	bio #1, tech #2	bio # 2, tech #1	bio #2, tech #2
sample #	1	2	3	4			sample #	1	2	3	4			sample #	1	2	3	4			sample #	1	2	3	4			sample #	1	2	3	4
time (min)	OD						time (min)	OD						time (min)	OD						time (min)	OD						time (min)	OD
5	0.016	0.014	0.019	0.014			5	0.012	0.017	0.02	0.013			5	0.016	0.018	0.017	0.013			5	0.017	0.016	0.019	0.016			5	0.018	0.017	0.017	0.016
10	0.018	0.015	0.02	0.015			10	0.013	0.018	0.021	0.014			10	0.016	0.019	0.018	0.014			10	0.018	0.017	0.02	0.017			10	0.019	0.018	0.018	0.016
15	0.019	0.016	0.021	0.016			15	0.014	0.019	0.023	0.016			15	0.017	0.02	0.02	0.015			15	0.019	0.018	0.022	0.018			15	0.021	0.02	0.019	0.017
20	0.021	0.017	0.023	0.017			20	0.015	0.021	0.024	0.017			20	0.019	0.022	0.021	0.016			20	0.02	0.019	0.023	0.02			20	0.022	0.021	0.021	0.019
25	0.022	0.018	0.024	0.018			25	0.016	0.022	0.025	0.018			25	0.02	0.023	0.022	0.018			25	0.021	0.021	0.025	0.021			25	0.024	0.022	0.022	0.019
30	0.024	0.02	0.026	0.019			30	0.017	0.023	0.027	0.019			30	0.021	0.025	0.024	0.019			30	0.023	0.022	0.026	0.022			30	0.025	0.024	0.023	0.02
35	0.025	0.021	0.027	0.021			35	0.018	0.024	0.029	0.021			35	0.022	0.026	0.025	0.02			35	0.024	0.024	0.028	0.024			35	0.027	0.026	0.024	0.021
40	0.027	0.022	0.029	0.022			40	0.019	0.026	0.03	0.022			40	0.024	0.028	0.027	0.021			40	0.026	0.025	0.029	0.025			40	0.028	0.027	0.026	0.022
45	0.028	0.024	0.03	0.023			45	0.02	0.028	0.032	0.023			45	0.025	0.03	0.028	0.022			45	0.027	0.027	0.031	0.026			45	0.03	0.029	0.027	0.023
50	0.03	0.025	0.032	0.024			50	0.021	0.029	0.034	0.024			50	0.026	0.031	0.03	0.024			50	0.029	0.029	0.033	0.028			50	0.031	0.03	0.028	0.024
55	0.032	0.026	0.034	0.026			55	0.022	0.031	0.035	0.026			55	0.028	0.033	0.031	0.025			55	0.03	0.031	0.035	0.029			55	0.033	0.032	0.03	0.025
60	0.034	0.028	0.035	0.027			60	0.024	0.032	0.037	0.027			60	0.03	0.035	0.033	0.027			60	0.032	0.033	0.036	0.031			60	0.035	0.034	0.031	0.026
65	0.036	0.03	0.037	0.029			65	0.025	0.034	0.039	0.029			65	0.031	0.037	0.035	0.028			65	0.034	0.034	0.038	0.033			65	0.036	0.036	0.033	0.027
70	0.038	0.032	0.039	0.03			70	0.027	0.036	0.041	0.031			70	0.033	0.039	0.037	0.03			70	0.036	0.037	0.041	0.035			70	0.039	0.037	0.035	0.029
75	0.04	0.033	0.041	0.032			75	0.028	0.038	0.044	0.032			75	0.035	0.041	0.039	0.031			75	0.038	0.039	0.043	0.037			75	0.04	0.039	0.036	0.03
80	0.042	0.035	0.044	0.034			80	0.029	0.04	0.047	0.034			80	0.037	0.044	0.042	0.033			80	0.04	0.041	0.046	0.039			80	0.042	0.042	0.038	0.032
85	0.045	0.037	0.046	0.036			85	0.031	0.042	0.049	0.037			85	0.039	0.046	0.044	0.035			85	0.042	0.043	0.048	0.041			85	0.045	0.044	0.04	0.034
90	0.047	0.039	0.049	0.038			90	0.033	0.044	0.052	0.038			90	0.041	0.049	0.046	0.037			90	0.044	0.046	0.051	0.044			90	0.047	0.046	0.042	0.035
95	0.05	0.042	0.052	0.04			95	0.034	0.047	0.054	0.04			95	0.043	0.051	0.049	0.039			95	0.046	0.048	0.053	0.046			95	0.049	0.048	0.044	0.037
100	0.052	0.044	0.054	0.043			100	0.037	0.049	0.056	0.043			100	0.045	0.053	0.052	0.042			100	0.049	0.05	0.055	0.049			100	0.051	0.051	0.047	0.039
105	0.055	0.047	0.057	0.045			105	0.039	0.051	0.059	0.046			105	0.048	0.056	0.054	0.044			105	0.051	0.053	0.058	0.051			105	0.054	0.053	0.049	0.04
110	0.057	0.049	0.059	0.047			110	0.041	0.054	0.061	0.048			110	0.05	0.059	0.057	0.047			110	0.053	0.055	0.06	0.054			110	0.056	0.055	0.051	0.043
115	0.06	0.051	0.062	0.05			115	0.043	0.056	0.064	0.05			115	0.052	0.061	0.059	0.049			115	0.056	0.058	0.063	0.056			115	0.058	0.058	0.053	0.045
120	0.063	0.054	0.064	0.053			120	0.045	0.059	0.067	0.053			120	0.055	0.064	0.062	0.052			120	0.058	0.061	0.066	0.059			120	0.061	0.061	0.056	0.047
125	0.065	0.056	0.067	0.055			125	0.047	0.061	0.07	0.055			125	0.057	0.066	0.064	0.054			125	0.06	0.063	0.068	0.061			125	0.063	0.063	0.058	0.049
130	0.068	0.059	0.069	0.057			130	0.05	0.064	0.073	0.058			130	0.06	0.069	0.067	0.056			130	0.063	0.066	0.071	0.064			130	0.066	0.066	0.061	0.052
135	0.071	0.061	0.072	0.06			135	0.053	0.067	0.076	0.06			135	0.062	0.072	0.07	0.059			135	0.065	0.069	0.075	0.067			135	0.069	0.069	0.064	0.054
140	0.074	0.064	0.076	0.062			140	0.055	0.069	0.079	0.063			140	0.065	0.075	0.074	0.062			140	0.068	0.072	0.078	0.07			140	0.072	0.072	0.066	0.057
145	0.077	0.067	0.078	0.065			145	0.057	0.072	0.082	0.065			145	0.067	0.079	0.076	0.064			145	0.071	0.075	0.081	0.073			145	0.074	0.075	0.069	0.059
150	0.08	0.07	0.081	0.068			150	0.06	0.075	0.085	0.069			150	0.07	0.082	0.08	0.067			150	0.074	0.079	0.085	0.076			150	0.078	0.078	0.072	0.062
155	0.026	0.025	0.028	0.02			155	0.02	0.024	0.028	0.023			155	0.022	0.027	0.024	0.022			155	0.024	0.025	0.026	0.024			155	0.023	0.024	0.022	0.021
160	0.027	0.026	0.03	0.022			160	0.021	0.025	0.029	0.024			160	0.023	0.029	0.025	0.023			160	0.025	0.026	0.027	0.025			160	0.024	0.025	0.023	0.021
165	0.029	0.027	0.031	0.023			165	0.022	0.026	0.03	0.025			165	0.024	0.031	0.027	0.025			165	0.026	0.027	0.028	0.026			165	0.025	0.026	0.024	0.023
170	0.03	0.029	0.032	0.024			170	0.024	0.028	0.032	0.027			170	0.026	0.033	0.029	0.026			170	0.027	0.029	0.03	0.028			170	0.027	0.027	0.026	0.024
175	0.032	0.03	0.034	0.026			175	0.025	0.03	0.034	0.029			175	0.028	0.034	0.031	0.027			175	0.029	0.03	0.032	0.029			175	0.029	0.029	0.028	0.026
180	0.034	0.032	0.036	0.027			180	0.027	0.032	0.036	0.03			180	0.029	0.036	0.033	0.029			180	0.031	0.032	0.033	0.03			180	0.03	0.031	0.029	0.027
185	0.035	0.034	0.038	0.029			185	0.029	0.033	0.038	0.032			185	0.031	0.038	0.034	0.031			185	0.032	0.034	0.035	0.032			185	0.032	0.032	0.031	0.029
190	0.037	0.035	0.039	0.031			190	0.031	0.036	0.04	0.034			190	0.033	0.04	0.036	0.033			190	0.034	0.036	0.037	0.034			190	0.034	0.034	0.033	0.03
195	0.039	0.037	0.041	0.032			195	0.033	0.037	0.043	0.036			195	0.035	0.043	0.039	0.035			195	0.036	0.038	0.039	0.036			195	0.036	0.036	0.035	0.032
200	0.042	0.039	0.043	0.034			200	0.035	0.04	0.045	0.038			200	0.037	0.045	0.041	0.037			200	0.038	0.04	0.042	0.039			200	0.038	0.038	0.037	0.034
205	0.044	0.041	0.046	0.036			205	0.037	0.042	0.047	0.039			205	0.039	0.047	0.043	0.039			205	0.04	0.042	0.044	0.04			205	0.04	0.04	0.038	0.035
210	0.046	0.044	0.048	0.038			210	0.039	0.044	0.05	0.042			210	0.041	0.05	0.046	0.041			210	0.043	0.045	0.047	0.043			210	0.042	0.042	0.04	0.037
215	0.049	0.046	0.05	0.04			215	0.041	0.046	0.053	0.044			215	0.044	0.053	0.048	0.043			215	0.045	0.047	0.049	0.046			215	0.044	0.045	0.043	0.039
220	0.051	0.048	0.053	0.043			220	0.044	0.049	0.055	0.047			220	0.047	0.056	0.051	0.045			220	0.048	0.05	0.052	0.048			220	0.047	0.047	0.045	0.042
225	0.054	0.051	0.056	0.045			225	0.046	0.052	0.058	0.049			225	0.049	0.059	0.054	0.048			225	0.051	0.053	0.055	0.051			225	0.05	0.05	0.047	0.044
230	0.057	0.054	0.059	0.048			230	0.049	0.055	0.061	0.052			230	0.052	0.061	0.057	0.05			230	0.053	0.056	0.058	0.054			230	0.052	0.053	0.05	0.046
235	0.06	0.057	0.062	0.05			235	0.052	0.058	0.065	0.054			235	0.055	0.064	0.06	0.053			235	0.056	0.059	0.061	0.057			235	0.055	0.055	0.052	0.049
240	0.063	0.06	0.065	0.053			240	0.055	0.061	0.068	0.058			240	0.058	0.067	0.063	0.056			240	0.059	0.062	0.064	0.06			240	0.058	0.058	0.055	0.052
245	0.066	0.062	0.067	0.056			245	0.058	0.063	0.071	0.061			245	0.06	0.07	0.066	0.059			245	0.062	0.065	0.068	0.063			245	0.061	0.061	0.058	0.054
250	0.068	0.065	0.07	0.059			250	0.06	0.067	0.074	0.063			250	0.063	0.074	0.069	0.062			250	0.065	0.068	0.071	0.066			250	0.063	0.064	0.061	0.057
255	0.071	0.068	0.074	0.062			255	0.063	0.07	0.077	0.066			255	0.066	0.077	0.071	0.064			255	0.068	0.071	0.074	0.069			255	0.066	0.067	0.063	0.06
260	0.074	0.07	0.076	0.064			260	0.066	0.072	0.081	0.069			260	0.069	0.08	0.075	0.067			260	0.071	0.074	0.078	0.072			260	0.069	0.07	0.065	0.062
265	0.078	0.073	0.08	0.067			265	0.069	0.076	0.084	0.072			265	0.072	0.083	0.078	0.07			265	0.075	0.078	0.082	0.076			265	0.072	0.073	0.068	0.065
270	0.081	0.076	0.083	0.07			270	0.072	0.079	0.087	0.075			270	0.075	0.086	0.081	0.073			270	0.078	0.081	0.085	0.079			270	0.075	0.076	0.071	0.068
275	0.083	0.079	0.086	0.072			275	0.075	0.082	0.091	0.078			275	0.078	0.09	0.084	0.076			275	0.082	0.085	0.089	0.083			275	0.078	0.079	0.074	0.071
280	0.025	0.023	0.023	0.019			280	0.019	0.02	0.022	0.02			280	0.019	0.024	0.02	0.018			280	0.023	0.023	0.024	0.023			280	0.025	0.024	0.024	0.024
285	0.026	0.024	0.025	0.02			285	0.02	0.021	0.023	0.021			285	0.02	0.025	0.021	0.018			285	0.024	0.023	0.025	0.024			285	0.026	0.025	0.025	0.025
290	0.027	0.025	0.027	0.022			290	0.021	0.022	0.024	0.022			290	0.021	0.026	0.023	0.019			290	0.025	0.024	0.026	0.025			290	0.027	0.026	0.026	0.026
295	0.029	0.026	0.028	0.023			295	0.022	0.024	0.025	0.023			295	0.023	0.027	0.024	0.021			295	0.026	0.026	0.027	0.026			295	0.029	0.027	0.027	0.027
300	0.03	0.027	0.03	0.024			300	0.023	0.025	0.027	0.024			300	0.024	0.029	0.025	0.022			300	0.028	0.027	0.029	0.027			300	0.03	0.028	0.029	0.029
305	0.031	0.029	0.032	0.026			305	0.024	0.026	0.029	0.026			305	0.026	0.031	0.026	0.023			305	0.029	0.029	0.03	0.028			305	0.031	0.03	0.03	0.03
310	0.033	0.03	0.033	0.027			310	0.026	0.028	0.031	0.028			310	0.028	0.032	0.028	0.025			310	0.031	0.03	0.032	0.03			310	0.033	0.032	0.032	0.031
315	0.035	0.032	0.035	0.029			315	0.027	0.03	0.032	0.029			315	0.029	0.034	0.03	0.027			315	0.033	0.032	0.034	0.032			315	0.035	0.033	0.034	0.033
320	0.037	0.034	0.037	0.03			320	0.029	0.031	0.034	0.031			320	0.031	0.036	0.032	0.028			320	0.035	0.034	0.036	0.034			320	0.037	0.035	0.035	0.035
325	0.039	0.035	0.038	0.032			325	0.031	0.033	0.036	0.032			325	0.033	0.038	0.034	0.029			325	0.036	0.036	0.038	0.036			325	0.039	0.037	0.037	0.036
330	0.041	0.037	0.04	0.034			330	0.033	0.035	0.038	0.035			330	0.035	0.041	0.036	0.031			330	0.039	0.039	0.04	0.038			330	0.041	0.039	0.039	0.038
335	0.043	0.039	0.042	0.036			335	0.035	0.037	0.04	0.037			335	0.037	0.043	0.038	0.034			335	0.041	0.041	0.042	0.04			335	0.043	0.042	0.041	0.04
340	0.045	0.041	0.045	0.038			340	0.037	0.039	0.043	0.039			340	0.039	0.046	0.04	0.035			340	0.043	0.043	0.045	0.042			340	0.046	0.044	0.043	0.042
345	0.048	0.044	0.047	0.04			345	0.039	0.042	0.046	0.041			345	0.042	0.049	0.043	0.038			345	0.046	0.046	0.048	0.045			345	0.048	0.047	0.046	0.045
350	0.05	0.046	0.05	0.042			350	0.041	0.044	0.048	0.043			350	0.044	0.051	0.045	0.04			350	0.048	0.048	0.05	0.047			350	0.05	0.049	0.048	0.047
355	0.053	0.048	0.052	0.044			355	0.043	0.047	0.051	0.046			355	0.047	0.054	0.048	0.042			355	0.051	0.051	0.053	0.05			355	0.053	0.052	0.051	0.049
360	0.056	0.051	0.055	0.047			360	0.046	0.049	0.053	0.048			360	0.05	0.057	0.05	0.045			360	0.054	0.054	0.055	0.052			360	0.055	0.054	0.053	0.052
365	0.059	0.054	0.058	0.049			365	0.048	0.052	0.056	0.051			365	0.052	0.06	0.053	0.047			365	0.057	0.057	0.058	0.055			365	0.058	0.057	0.056	0.054
370	0.061	0.056	0.06	0.052			370	0.051	0.055	0.059	0.054			370	0.055	0.063	0.056	0.05			370	0.059	0.06	0.062	0.058			370	0.061	0.06	0.059	0.057
375	0.065	0.059	0.063	0.055			375	0.054	0.058	0.062	0.057			375	0.058	0.066	0.059	0.052			375	0.062	0.063	0.065	0.061			375	0.064	0.063	0.062	0.059
380	0.068	0.063	0.066	0.057			380	0.057	0.061	0.065	0.06			380	0.061	0.069	0.062	0.055			380	0.066	0.066	0.068	0.064			380	0.066	0.066	0.065	0.062
385	0.071	0.066	0.069	0.06			385	0.06	0.064	0.068	0.062			385	0.064	0.072	0.064	0.058			385	0.069	0.07	0.071	0.067			385	0.069	0.068	0.068	0.064
390	0.075	0.069	0.073	0.063			390	0.062	0.067	0.071	0.065			390	0.067	0.075	0.067	0.061			390	0.072	0.073	0.074	0.07			390	0.072	0.072	0.071	0.067
395	0.078	0.073	0.076	0.066			395	0.065	0.07	0.075	0.068			395	0.07	0.078	0.071	0.064			395	0.076	0.077	0.078	0.074			395	0.075	0.075	0.074	0.07
400	0.082	0.076	0.079	0.069			400	0.068	0.073	0.078	0.071			400	0.073	0.082	0.074	0.066			400	0.079	0.08	0.082	0.077			400	0.078	0.078	0.077	0.073
405	0.024	0.02	0.023	0.02			405	0.02	0.022	0.024	0.02			405	0.023	0.023	0.023	0.019			405	0.023	0.023	0.024	0.023			405	0.023	0.023	0.023	0.02
410	0.025	0.021	0.025	0.022			410	0.022	0.023	0.025	0.021			410	0.024	0.025	0.024	0.02			410	0.024	0.024	0.025	0.025			410	0.024	0.024	0.024	0.022
415	0.027	0.022	0.026	0.023			415	0.023	0.024	0.026	0.022			415	0.025	0.026	0.025	0.021			415	0.025	0.025	0.027	0.026			415	0.025	0.026	0.025	0.023
420	0.028	0.024	0.028	0.024			420	0.024	0.025	0.027	0.024			420	0.027	0.028	0.026	0.023			420	0.027	0.026	0.028	0.028			420	0.026	0.027	0.027	0.024
425	0.03	0.025	0.03	0.025			425	0.025	0.027	0.029	0.025			425	0.028	0.03	0.028	0.024			425	0.029	0.028	0.03	0.03			425	0.028	0.029	0.028	0.025
430	0.032	0.027	0.031	0.027			430	0.027	0.029	0.031	0.027			430	0.03	0.032	0.03	0.026			430	0.031	0.03	0.032	0.032			430	0.029	0.03	0.03	0.026
435	0.034	0.029	0.033	0.029			435	0.029	0.031	0.033	0.029			435	0.032	0.034	0.032	0.028			435	0.033	0.033	0.034	0.034			435	0.031	0.032	0.032	0.028
440	0.036	0.03	0.035	0.03			440	0.03	0.032	0.034	0.03			440	0.034	0.035	0.034	0.03			440	0.034	0.034	0.036	0.036			440	0.032	0.034	0.033	0.029
445	0.038	0.033	0.037	0.032			445	0.032	0.035	0.037	0.032			445	0.036	0.038	0.035	0.032			445	0.037	0.037	0.039	0.038			445	0.034	0.036	0.036	0.031
450	0.04	0.035	0.039	0.034			450	0.034	0.036	0.039	0.034			450	0.038	0.04	0.037	0.034			450	0.039	0.039	0.041	0.04			450	0.036	0.038	0.038	0.032
455	0.043	0.037	0.041	0.036			455	0.036	0.039	0.041	0.036			455	0.04	0.042	0.039	0.036			455	0.041	0.042	0.043	0.043			455	0.038	0.04	0.04	0.034
460	0.045	0.039	0.043	0.038			460	0.039	0.041	0.043	0.038			460	0.043	0.045	0.042	0.038			460	0.043	0.044	0.046	0.045			460	0.04	0.042	0.042	0.036
465	0.047	0.041	0.045	0.04			465	0.041	0.043	0.046	0.041			465	0.046	0.047	0.045	0.04			465	0.046	0.047	0.049	0.048			465	0.043	0.045	0.045	0.038
470	0.05	0.043	0.048	0.042			470	0.043	0.046	0.048	0.043			470	0.048	0.05	0.047	0.043			470	0.048	0.049	0.052	0.051			470	0.045	0.047	0.047	0.04
475	0.053	0.046	0.051	0.045			475	0.046	0.049	0.051	0.046			475	0.051	0.053	0.05	0.045			475	0.051	0.052	0.054	0.053			475	0.048	0.049	0.05	0.042
480	0.056	0.049	0.053	0.047			480	0.048	0.051	0.054	0.049			480	0.054	0.056	0.052	0.048			480	0.054	0.055	0.057	0.056			480	0.05	0.052	0.052	0.044
485	0.059	0.052	0.056	0.05			485	0.051	0.054	0.057	0.051			485	0.057	0.058	0.055	0.051			485	0.057	0.058	0.06	0.058			485	0.053	0.055	0.055	0.047
490	0.062	0.055	0.059	0.053			490	0.054	0.058	0.06	0.054			490	0.06	0.062	0.058	0.054			490	0.06	0.061	0.063	0.061			490	0.056	0.058	0.058	0.049
495	0.065	0.058	0.062	0.055			495	0.057	0.061	0.063	0.057			495	0.063	0.065	0.061	0.056			495	0.063	0.064	0.066	0.064			495	0.059	0.061	0.061	0.051
500	0.069	0.061	0.065	0.058			500	0.06	0.064	0.066	0.06			500	0.066	0.068	0.064	0.059			500	0.066	0.067	0.069	0.067			500	0.062	0.064	0.063	0.054
505	0.071	0.064	0.068	0.061			505	0.063	0.067	0.069	0.063			505	0.069	0.071	0.067	0.062			505	0.069	0.07	0.072	0.07			505	0.064	0.067	0.067	0.056
510	0.075	0.067	0.072	0.064			510	0.066	0.07	0.073	0.066			510	0.073	0.074	0.07	0.065			510	0.072	0.073	0.075	0.074			510	0.068	0.07	0.07	0.059

## Sheet: Supp. Fig. 7A
Note: - GFP/OD = (GFP-GFP_background)/(OD-OD_background); RFP/OD = (RFP-RFP_background)/(OD-OD_background). - Background was measured from medium without cells in same experimental conditions. - Growth rate computed from least square fitting of ln(OD-OD_background) from last 1.5 hr's measurements. - 'NA' indicate that the microplate was taken out of the plate reader for dilution. An estimated tim…
GFP/OD (AU)											RFP/OD (AU)											OD
AHL	AHL = 0			AHL = 6 nM			AHL = 1000 nM				AHL	AHL = 0			AHL = 6 nM			AHL = 1000 nM				AHL	AHL = 0			AHL = 6 nM			AHL = 1000 nM
time (min)	bio #1	bio #2	bio #3	bio #1	bio #2	bio #3	bio #1	bio #2	bio #3		time (min)	bio #1	bio #2	bio #3	bio #1	bio #2	bio #3	bio #1	bio #2	bio #3		time (min)	bio #1	bio #2	bio #3	bio #1	bio #2	bio #3	bio #1	bio #2	bio #3
15	1.05203e+06	1.07281e+06	942766	895798	931064	938258	929326	956180	990570		15	2594.94	-168.539	691.489	1382.98	-478.723	-280.899	56.1798	617.978	2405.06		15	0.0158	0.0178	0.0188	0.0188	0.0188	0.0178	0.0178	0.0178	0.0158
20	1.02071e+06	1.03612e+06	967394	862222	902273	891649	893617	921862	968036		20	-59.5238	-1436.17	1861.7	454.545	-909.091	1170.21	319.149	478.723	-416.667		20	0.0168	0.0188	0.0188	0.0198	0.0198	0.0188	0.0188	0.0188	0.0168
25	1.05054e+06	1.0734e+06	930354	867115	862644	887172	949681	915758	950169		25	-119.048	851.064	1161.62	-192.308	1586.54	-555.556	957.447	808.081	-1123.6		25	0.0168	0.0188	0.0198	0.0208	0.0208	0.0198	0.0188	0.0198	0.0178
30	1.01635e+06	1.05187e+06	915865	894135	901250	865625	891869	944848	905585		30	337.079	1313.13	-48.0769	-817.308	1009.62	-240.385	151.515	606.061	585.106		30	0.0178	0.0198	0.0208	0.0208	0.0208	0.0208	0.0198	0.0198	0.0188
35	989947	1.02154e+06	915963	865872	879358	894615	883125	913606	885606		35	797.872	1201.92	504.587	229.358	825.688	-144.231	721.154	480.769	2121.21		35	0.0188	0.0208	0.0218	0.0218	0.0218	0.0208	0.0208	0.0208	0.0198
40	1.03309e+06	1.01257e+06	889912	860132	853904	863899	918990	901009	914394		40	-159.574	642.202	-43.8596	-1140.35	-614.035	917.431	-384.615	550.459	101.01		40	0.0188	0.0218	0.0228	0.0228	0.0228	0.0218	0.0208	0.0218	0.0198
45	998737	1.00443e+06	922149	832521	866555	875965	884220	880263	890769		45	50.5051	833.333	1052.63	-84.0336	-294.118	-570.175	1376.15	-877.193	-144.231		45	0.0198	0.0228	0.0228	0.0238	0.0238	0.0228	0.0218	0.0228	0.0208
50	969327	985588	910252	860840	867661	859916	870263	847857	865229		50	384.615	714.286	924.37	-210.084	1612.9	-504.202	175.439	2857.14	412.844		50	0.0208	0.0238	0.0238	0.0238	0.0248	0.0238	0.0228	0.0238	0.0218
55	969817	985766	894153	840887	846124	856210	846765	825806	854956		55	504.587	241.935	-40.3226	0	193.798	2177.42	1050.42	-403.226	2412.28		55	0.0218	0.0248	0.0248	0.0248	0.0258	0.0248	0.0238	0.0248	0.0228
60	956316	978333	894612	840155	839627	843256	811210	833876	838235		60	-526.316	1356.59	-232.558	891.473	1492.54	620.155	1733.87	2054.26	1554.62		60	0.0228	0.0258	0.0258	0.0258	0.0268	0.0258	0.0248	0.0258	0.0238
65	983991	968731	903507	835336	837050	851269	808837	815149	817419		65	570.175	634.328	634.328	932.836	1402.88	671.642	1782.95	1791.04	2137.1		65	0.0228	0.0268	0.0268	0.0268	0.0278	0.0268	0.0258	0.0268	0.0248
70	927742	973094	897518	837590	833785	833525	809664	799928	787597		70	-524.194	791.367	2086.33	1438.85	625	755.396	2985.07	1043.17	2441.86		70	0.0248	0.0278	0.0278	0.0278	0.0288	0.0278	0.0268	0.0278	0.0258
75	973145	971562	893785	847951	841275	831771	786906	798299	781679		75	1209.68	486.111	1770.83	312.5	2382.55	2395.83	3237.41	2326.39	3432.84		75	0.0248	0.0288	0.0288	0.0288	0.0298	0.0288	0.0278	0.0288	0.0268
80	947313	991174	906376	862215	836948	832852	778958	780940	763309		80	1268.66	-134.228	1577.18	436.242	357.143	1409.4	5243.06	3691.28	3561.15		80	0.0268	0.0298	0.0298	0.0298	0.0308	0.0298	0.0288	0.0298	0.0278
85	977649	931415	877264	857532	841635	823896	786443	764026	770069		85	634.328	-440.252	283.019	2305.19	628.931	1103.9	4429.53	3279.22	3923.61		85	0.0268	0.0318	0.0318	0.0308	0.0318	0.0308	0.0298	0.0308	0.0288
90	945521	950701	871951	846195	848445	850535	771753	770786	761879		90	0	1006.1	579.268	2295.6	1006.1	345.912	6623.38	5157.23	5838.93		90	0.0288	0.0328	0.0328	0.0318	0.0328	0.0318	0.0308	0.0318	0.0298
95	950638	971982	888018	834970	843107	846585	753553	756707	765065		95	-67.1141	1124.26	-532.544	2130.18	1656.8	1615.85	5440.25	5884.15	5844.16		95	0.0298	0.0338	0.0338	0.0338	0.0338	0.0328	0.0318	0.0328	0.0308
100	937175	938799	894339	837213	839860	806580	759726	755680	723018		100	227.273	1229.05	402.299	1120.69	1229.05	1321.84	6006.1	6952.66	5426.83		100	0.0308	0.0358	0.0348	0.0348	0.0358	0.0348	0.0328	0.0338	0.0328
105	953742	936766	868125	836229	831576	824078	731638	712570	713728		105	-628.931	869.565	1059.78	1843.58	1358.7	1675.98	6810.34	7290.5	8875.74		105	0.0318	0.0368	0.0368	0.0358	0.0368	0.0358	0.0348	0.0358	0.0338
110	927929	938889	864947	842364	841561	819457	725168	727174	709454		110	946.746	-132.275	449.735	1385.87	370.37	706.522	9162.01	8858.7	9712.64		110	0.0338	0.0378	0.0378	0.0368	0.0378	0.0368	0.0358	0.0368	0.0348
115	926638	947412	877784	821546	820251	819381	722745	712302	707402		115	1149.43	150.754	463.918	2036.08	1105.53	1391.75	11576.1	10687.8	9357.54		115	0.0348	0.0398	0.0388	0.0388	0.0398	0.0388	0.0368	0.0378	0.0358
120	929134	915311	876642	835779	830417	826533	720714	720670	693810		120	586.592	550.239	-24.5098	979.899	1813.73	2311.56	12142.9	10902.1	10740.7		120	0.0358	0.0418	0.0408	0.0398	0.0408	0.0398	0.0378	0.0388	0.0378
125	944022	934182	875550	835466	814626	815359	723995	695907	679562		125	-326.087	794.393	-502.392	1593.14	2780.37	2440.19	12010.3	11887.3	12268		125	0.0368	0.0428	0.0418	0.0408	0.0428	0.0418	0.0388	0.0408	0.0388
130	917423	929732	859932	817640	804420	822921	703701	692847	674925		130	386.598	915.179	890.411	2710.28	2388.39	2383.18	14607.8	13803.8	12185.9		130	0.0388	0.0448	0.0438	0.0428	0.0448	0.0428	0.0408	0.0418	0.0398
135	911324	913697	860961	801071	801135	807946	701435	673973	668923		135	-245.098	598.291	807.86	2031.25	2794.76	2410.71	14067	12990.9	13995.2		135	0.0408	0.0468	0.0458	0.0448	0.0458	0.0448	0.0418	0.0438	0.0418
140	913445	913730	857885	822686	802071	790598	669909	678304	665701		140	47.8469	409.836	-64.1026	2794.76	2426.78	2628.21	14817.4	15647.3	14322.4		140	0.0418	0.0488	0.0468	0.0458	0.0478	0.0468	0.0438	0.0448	0.0428
145	913767	917169	856803	824017	820574	800649	690513	687489	667009		145	616.438	863.454	163.934	2845.19	3709.02	2782.43	16116.1	15873.4	16849.3		145	0.0438	0.0498	0.0488	0.0478	0.0488	0.0478	0.0448	0.0458	0.0438
150	911674	905830	858268	829221	820827	789538	677415	672762	658472		150	-22.3214	-521.236	157.48	2950.82	3248.03	2269.08	16901.7	18075.3	16550.2		150	0.0448	0.0518	0.0508	0.0488	0.0508	0.0498	0.0468	0.0478	0.0458
155	917350	908309	839508	811929	818939	791699	655209	667480	652636		155	683.761	669.145	-359.848	2677.17	4015.15	3301.16	18159	18299.2	15753.1		155	0.0468	0.0538	0.0528	0.0508	0.0528	0.0518	0.0478	0.0488	0.0478
160	NaN	NaN	NaN	NaN	NaN	NaN	NaN	NaN	NaN		160	NaN	NaN	NaN	NaN	NaN	NaN	NaN	NaN	NaN		160	NaN	NaN	NaN	NaN	NaN	NaN	NaN	NaN	NaN
165	NaN	NaN	NaN	NaN	NaN	NaN	NaN	NaN	NaN		165	NaN	NaN	NaN	NaN	NaN	NaN	NaN	NaN	NaN		165	NaN	NaN	NaN	NaN	NaN	NaN	NaN	NaN	NaN
170	NaN	NaN	NaN	NaN	NaN	NaN	NaN	NaN	NaN		170	NaN	NaN	NaN	NaN	NaN	NaN	NaN	NaN	NaN		170	NaN	NaN	NaN	NaN	NaN	NaN	NaN	NaN	NaN
175	816807	887763	941970	803750	928511	894681	714697	645913	663221		175	336.134	2105.26	909.091	2932.69	2925.53	5106.38	24646.5	20288.5	24134.6		175	0.0238	0.0228	0.0198	0.0208	0.0188	0.0188	0.0198	0.0208	0.0208
180	807258	885798	919760	782248	885101	888788	693942	646250	657294		180	1774.19	588.235	1826.92	3302.75	5858.59	3737.37	23173.1	22884.6	23486.2		180	0.0248	0.0238	0.0208	0.0218	0.0198	0.0198	0.0208	0.0208	0.0218
185	840887	921471	892752	785132	885192	877404	676881	641743	659266		185	685.484	378.151	1834.86	2280.7	4230.77	5769.23	26467.9	21605.5	23394.5		185	0.0248	0.0238	0.0218	0.0228	0.0208	0.0208	0.0218	0.0218	0.0218
190	807276	891550	890526	767647	863257	864817	666623	642294	643509		190	932.836	-1046.51	833.333	5588.24	5825.69	4633.03	25000	27660.6	24649.1		190	0.0268	0.0258	0.0228	0.0238	0.0218	0.0218	0.0228	0.0218	0.0228
195	801619	930039	857944	769677	865307	842939	682193	637018	642227		195	-683.453	-310.078	201.613	4032.26	5438.6	3114.04	29078.9	24693	23319.3		195	0.0278	0.0258	0.0248	0.0248	0.0228	0.0228	0.0228	0.0228	0.0238
200	816389	891511	832558	757636	857899	827479	652227	614286	620444		200	625	-107.914	1511.63	3527.13	4663.87	4201.68	26344.5	27941.2	28104.8		200	0.0288	0.0278	0.0258	0.0258	0.0238	0.0238	0.0238	0.0238	0.0248
205	804295	902951	843358	750560	845323	832742	636492	633782	600891		205	0	-208.333	634.328	4477.61	6088.71	5806.45	28911.3	25714.3	26511.6		205	0.0298	0.0288	0.0268	0.0268	0.0248	0.0248	0.0248	0.0238	0.0258
210	820584	902416	842842	750935	832791	829651	645078	615161	627287		210	454.545	1711.41	251.799	5611.51	5503.88	4883.72	30581.4	27741.9	31124		210	0.0308	0.0298	0.0278	0.0278	0.0258	0.0258	0.0258	0.0248	0.0258
215	804756	876384	850382	763021	813453	826978	620522	599031	615560		215	1951.22	377.358	2222.22	5486.11	7266.19	6753.73	30410.4	28914.7	30074.6		215	0.0328	0.0318	0.0288	0.0288	0.0278	0.0268	0.0268	0.0258	0.0268
220	810059	876494	839545	738020	807986	798160	631493	599254	612446		220	0	579.268	487.013	3489.93	5138.89	6597.22	30298.5	30932.8	30863.3		220	0.0338	0.0328	0.0308	0.0298	0.0288	0.0288	0.0268	0.0268	0.0278
225	800894	901065	832296	757110	821913	793423	619640	594245	588194		225	921.788	680.473	-188.679	4870.13	5771.81	8120.81	34280.6	32338.1	30694.4		225	0.0358	0.0338	0.0318	0.0308	0.0298	0.0298	0.0278	0.0278	0.0288
230	806902	879553	841616	774277	819091	803896	609375	582674	582081		230	1413.04	1312.85	60.9756	6069.18	7175.32	7467.53	35138.9	32916.7	31241.6		230	0.0368	0.0358	0.0328	0.0318	0.0308	0.0308	0.0288	0.0288	0.0298
235	805309	891603	824655	777317	830157	816447	608322	598160	571948		235	-592.784	1603.26	258.621	5640.24	7987.42	7106.92	37214.8	34409.7	32629.9		235	0.0388	0.0368	0.0348	0.0328	0.0318	0.0318	0.0298	0.0288	0.0308
240	806683	884871	829239	758391	825828	800444	581415	573442	573302		240	603.015	850.515	163.043	7097.7	8372.78	7337.28	34182.4	34155.8	35345.9		240	0.0398	0.0388	0.0368	0.0348	0.0338	0.0338	0.0318	0.0308	0.0318
245	818062	895352	835265	770196	819224	812874	601667	590000	567652		245	287.081	125.628	820.106	6508.38	8362.07	6494.25	35628.9	34318.2	34603.7		245	0.0418	0.0398	0.0378	0.0358	0.0348	0.0348	0.0318	0.0308	0.0328
250	811612	888923	811080	761349	809728	779239	602927	570755	566302		250	93.4579	574.163	527.638	6031.75	8478.26	8179.35	36890.2	39025.2	36094.7		250	0.0428	0.0418	0.0398	0.0378	0.0368	0.0368	0.0328	0.0318	0.0338
255	814844	886347	841446	771804	808915	802937	577816	574939	561868		255	156.25	525.114	122.549	6443.3	7275.13	7222.22	36637.9	37743.9	36810.3		255	0.0448	0.0438	0.0408	0.0388	0.0378	0.0378	0.0348	0.0328	0.0348
260	811282	893253	828271	761716	824639	796005	579246	569734	571760		260	833.333	-305.677	934.579	6960.78	8402.06	6884.42	38379.9	38757.4	37039.1		260	0.0468	0.0458	0.0428	0.0408	0.0388	0.0398	0.0358	0.0338	0.0358
265	811783	909295	832232	777105	813456	807034	577255	559721	553598		265	368.852	-384.615	669.643	6937.8	8921.57	8137.25	39157.6	38100.6	36825.4		265	0.0488	0.0468	0.0448	0.0418	0.0408	0.0408	0.0368	0.0358	0.0378
270	818353	888607	840662	755936	801893	796776	565608	552880	544639		270	1104.42	799.18	534.188	7283.11	7686.92	8107.48	39947.1	38179.3	39510.3		270	0.0498	0.0488	0.0468	0.0438	0.0428	0.0428	0.0378	0.0368	0.0388
275	819054	889921	814918	770469	803638	773237	577345	551878	549824		275	810.811	314.961	532.787	7343.75	8325.89	6919.64	41829.9	40079.4	40829.1		275	0.0518	0.0508	0.0488	0.0448	0.0448	0.0448	0.0388	0.0378	0.0398
280	810948	883693	808957	771688	814913	803668	560809	547242	548676		280	74.3494	909.091	925.197	6923.08	9257.64	7991.27	41053.9	40128.9	40563.7		280	0.0538	0.0528	0.0508	0.0468	0.0458	0.0458	0.0408	0.0388	0.0408
285	808996	884854	818277	760615	809728	798494	554043	554171	535607		285	1003.58	565.693	776.515	6803.28	10711.3	7594.14	43157.9	42185.9	38925.2		285	0.0558	0.0548	0.0528	0.0488	0.0478	0.0478	0.0418	0.0398	0.0428
290	814371	888239	821405	748346	804779	800763	568061	562353	539498		290	884.354	211.268	237.226	6948.82	8755.02	8835.34	41612.1	44803.9	41735.2		290	0.0588	0.0568	0.0548	0.0508	0.0498	0.0498	0.0428	0.0408	0.0438
295	796266	879915	822342	779208	809440	785174	551674	553708	541674		295	-444.079	731.293	-35.2113	8899.61	8783.78	9054.05	42232.1	43157.9	42008.9		295	0.0608	0.0588	0.0568	0.0518	0.0518	0.0518	0.0448	0.0418	0.0448
300	794968	894062	820238	769498	791283	768234	557707	538425	526517		300	-15.9236	871.711	799.32	7397.77	7899.63	8940.52	43952	43447.5	42307.7		300	0.0628	0.0608	0.0588	0.0538	0.0538	0.0538	0.0458	0.0438	0.0468
305	NaN	NaN	NaN	NaN	NaN	NaN	NaN	NaN	NaN		305	NaN	NaN	NaN	NaN	NaN	NaN	NaN	NaN	NaN		305	NaN	NaN	NaN	NaN	NaN	NaN	NaN	NaN	NaN
310	NaN	NaN	NaN	NaN	NaN	NaN	NaN	NaN	NaN		310	NaN	NaN	NaN	NaN	NaN	NaN	NaN	NaN	NaN		310	NaN	NaN	NaN	NaN	NaN	NaN	NaN	NaN	NaN
315	NaN	NaN	NaN	NaN	NaN	NaN	NaN	NaN	NaN		315	NaN	NaN	NaN	NaN	NaN	NaN	NaN	NaN	NaN		315	NaN	NaN	NaN	NaN	NaN	NaN	NaN	NaN	NaN
320	757212	820000	831061	674454	755459	721376	452890	527740	522447		320	865.385	1834.86	-353.535	6428.57	9678.9	8853.21	40367	43413.5	44308.5		320	0.0208	0.0218	0.0198	0.0238	0.0218	0.0218	0.0218	0.0208	0.0188
325	796971	813158	829038	693782	750702	705044	451009	505826	525404		325	1346.15	1228.07	-1298.08	6890.76	6052.63	7280.7	38440.4	41880.7	43686.9		325	0.0208	0.0228	0.0208	0.0238	0.0228	0.0228	0.0218	0.0218	0.0198
330	756096	806849	834633	682218	738361	715294	453684	532339	498462		330	-43.8596	1302.52	596.33	6411.29	8109.24	8025.21	37807	42431.2	43557.7		330	0.0228	0.0238	0.0218	0.0248	0.0238	0.0238	0.0228	0.0218	0.0208
335	735798	810403	814956	669963	738266	704435	440336	520263	526779		335	1176.47	322.581	482.456	6529.85	9354.84	7862.9	38571.4	42894.7	45384.6		335	0.0238	0.0248	0.0228	0.0268	0.0248	0.0248	0.0238	0.0228	0.0208
340	749073	799264	811050	659281	715969	704806	450420	503319	511789		340	483.871	1472.87	-294.118	6618.71	8023.26	7364.34	39537.8	42142.9	44724.8		340	0.0248	0.0258	0.0238	0.0278	0.0258	0.0258	0.0238	0.0238	0.0218
345	760814	789173	812823	659549	721530	716007	459194	514580	492018		345	542.636	791.367	-645.161	7291.67	7947.76	10709	38548.4	45000	43157.9		345	0.0258	0.0278	0.0248	0.0288	0.0268	0.0268	0.0248	0.0238	0.0228
350	748881	777465	809922	662919	730791	702230	447016	508508	506491		350	-1007.46	69.4444	1395.35	7718.12	9424.46	7841.73	42364.3	45282.3	45131.6		350	0.0268	0.0288	0.0258	0.0298	0.0278	0.0278	0.0258	0.0248	0.0228
355	762446	794195	789820	684545	705067	709444	450698	511279	504496		355	647.482	369.128	1618.71	7987.01	8959.73	8645.83	41472.9	46201.6	45462.2		355	0.0278	0.0298	0.0278	0.0308	0.0298	0.0288	0.0258	0.0258	0.0238
360	776736	796883	797882	670723	706623	715067	453134	497537	492540		360	694.444	129.87	833.333	7798.74	10032.5	9530.2	41231.3	45970.1	46048.4		360	0.0288	0.0308	0.0288	0.0318	0.0308	0.0298	0.0268	0.0268	0.0248
365	780570	791860	803591	670701	714969	685755	440036	503470	488992		365	973.154	853.659	201.342	10030.5	10251.6	8616.35	40503.6	46007.5	45503.9		365	0.0298	0.0328	0.0298	0.0328	0.0318	0.0318	0.0278	0.0268	0.0258
370	757830	801953	791604	670517	724024	714207	440035	501367	484403		370	-377.358	1745.56	503.145	9339.08	9756.1	8719.51	41979.2	45359.7	49701.5		370	0.0318	0.0338	0.0318	0.0348	0.0328	0.0328	0.0288	0.0278	0.0268
375	786098	790223	799482	681313	708506	714083	438523	497917	482518		375	91.4634	335.196	335.366	10000	10057.5	9585.8	43087.2	47708.3	45503.6		375	0.0328	0.0358	0.0328	0.0358	0.0348	0.0338	0.0298	0.0288	0.0278
380	799527	804565	797902	698723	728128	701453	445101	500235	485216		380	621.302	760.87	545.977	9456.52	10139.7	9134.08	44094	48523.5	50359.7		380	0.0338	0.0368	0.0348	0.0368	0.0358	0.0358	0.0298	0.0298	0.0278
385	790279	799820	804022	679459	740217	722120	445065	488864	489514		385	-139.665	618.557	949.721	9381.44	10326.1	10217.4	43181.8	47077.9	50000		385	0.0358	0.0388	0.0358	0.0388	0.0368	0.0368	0.0308	0.0308	0.0288
390	795380	799044	811667	695101	719768	702732	447799	495252	490436		390	217.391	-122.549	1137.57	9673.37	9536.08	9948.45	46698.1	50786.2	49597.3		390	0.0368	0.0408	0.0378	0.0398	0.0388	0.0388	0.0318	0.0318	0.0298
395	795979	791729	806784	692033	723039	722663	445030	488415	476786		395	515.464	467.29	954.774	8947.37	8897.06	8994.97	44542.7	47530.5	49805.2		395	0.0388	0.0428	0.0398	0.0418	0.0408	0.0398	0.0328	0.0328	0.0308
400	807261	805365	803186	711822	735837	724665	436272	500562	475535		400	251.256	388.128	122.549	8387.85	9354.07	9569.38	44556.2	47514.8	48018.9		400	0.0398	0.0438	0.0408	0.0428	0.0418	0.0418	0.0338	0.0338	0.0318
405	811244	812424	804836	710112	737374	732009	441063	482500	482835		405	334.928	436.681	467.29	8214.29	9611.87	9135.51	43965.5	51321.8	51981.7		405	0.0418	0.0458	0.0428	0.0448	0.0438	0.0428	0.0348	0.0348	0.0328
410	820047	812950	807790	708077	753527	722857	443827	483799	483314		410	46.729	439.331	736.607	8675.21	9799.11	9642.86	45670.4	49972.1	51153.8		410	0.0428	0.0478	0.0448	0.0468	0.0448	0.0448	0.0358	0.0358	0.0338
415	815759	799458	808803	714226	747650	727799	434810	488777	474540		415	1026.79	120.482	299.145	9937.24	9166.67	9764.96	46684.8	50353.3	52385.1		415	0.0448	0.0498	0.0468	0.0478	0.0468	0.0468	0.0368	0.0368	0.0348
420	812265	811004	801824	707610	744324	724303	431984	481508	471676		420	363.248	926.641	368.852	9698.8	9262.3	9979.51	47539.7	51455	49832.4		420	0.0468	0.0518	0.0488	0.0498	0.0488	0.0488	0.0378	0.0378	0.0358
425	807275	825701	809567	726660	737146	709941	443351	480979	476304		425	143.443	984.848	295.276	8861	10000	10452.8	46958.8	54149.5	52092.4		425	0.0488	0.0528	0.0508	0.0518	0.0508	0.0508	0.0388	0.0388	0.0368
430	811063	808961	809280	715799	741098	729595	436985	481332	471429		430	393.701	107.527	643.939	8159.85	9299.24	9382.24	47261.3	50502.5	52301.6		430	0.0508	0.0558	0.0528	0.0538	0.0528	0.0518	0.0398	0.0398	0.0378
																					growth rate (hr^-1)		0.479503	0.500774	0.532037	0.444755	0.471274	0.476121	0.336417	0.361685	0.367405

## Sheet: Supp. Fig. 7B
Note: - GFP/OD = (GFP-GFP_background)/(OD-OD_background); RFP/OD = (RFP-RFP_background)/(OD-OD_background). - Background was measured from medium without cells in same experimental conditions. - Growth rate computed from least square fitting of ln(OD-OD_background) from last 1.5 hr's measurements. - 'NA' indicate that the microplate was taken out of the plate reader for dilution. An estimated tim…
GFP/OD (AU)											RFP/OD (AU)											OD
AHL	AHL = 0			AHL = 6 nM			AHL = 1000 nM				AHL	AHL = 0			AHL = 6 nM			AHL = 1000 nM				AHL	AHL = 0			AHL = 6 nM			AHL = 1000 nM
time (min)	bio #1	bio #2	bio #3	bio #1	bio #2	bio #3	bio #1	bio #2	bio #3		time (min)	bio #1	bio #2	bio #3	bio #1	bio #2	bio #3	bio #1	bio #2	bio #3		time (min)	bio #1	bio #2	bio #3	bio #1	bio #2	bio #3	bio #1	bio #2	bio #3
15	695745	784908	729874	806392	832560	828990	502097	895886	754183		15	-1329.79	-871.56	588.235	506.329	178.571	-865.385	-362.903	1962.03	-625		15	0.0188	0.0218	0.0238	0.0158	0.0168	0.0208	0.0248	0.0158	0.0208
20	721170	771447	734113	771310	807921	804037	499884	854167	726743		20	957.447	-482.456	1008.06	59.5238	-505.618	-45.8716	620.155	238.095	-1238.53		20	0.0188	0.0228	0.0248	0.0168	0.0178	0.0218	0.0258	0.0168	0.0218
25	668365	746261	720736	740337	794681	801404	493022	837135	715570		25	-48.0769	504.202	-426.357	617.978	159.574	43.8596	597.015	-617.978	526.316		25	0.0208	0.0238	0.0258	0.0178	0.0188	0.0228	0.0268	0.0178	0.0228
30	700048	777185	718881	735904	819947	834123	524142	815160	712143		30	-1298.08	1260.5	-335.821	-744.681	53.1915	745.614	-410.448	2712.77	-210.084		30	0.0208	0.0238	0.0268	0.0188	0.0188	0.0228	0.0268	0.0188	0.0238
35	684862	769798	687812	708182	790657	780605	508094	794646	697379		35	-963.303	604.839	277.778	-1010.1	1111.11	1572.58	-287.77	-858.586	0		35	0.0218	0.0248	0.0288	0.0198	0.0198	0.0248	0.0278	0.0198	0.0248
40	672325	768566	686946	734242	774760	794194	498646	810354	700930		40	438.596	-1046.51	838.926	-909.091	769.231	-685.484	-104.167	909.091	658.915		40	0.0228	0.0258	0.0298	0.0198	0.0208	0.0248	0.0288	0.0198	0.0258
45	672563	763657	677922	726394	772661	757687	491544	797404	665935		45	0	1417.91	1298.7	-432.692	779.817	-74.6269	939.597	-865.385	719.424		45	0.0238	0.0268	0.0308	0.0208	0.0218	0.0268	0.0298	0.0208	0.0278
50	664435	741840	681950	678026	766360	764101	489643	762248	643507		50	120.968	0	817.61	-175.439	-964.912	1510.79	584.416	1238.53	729.167		50	0.0248	0.0288	0.0318	0.0228	0.0228	0.0278	0.0308	0.0218	0.0288
55	665349	750034	672189	682689	756975	760312	482704	762237	637919		55	-1007.75	268.456	-177.515	84.0336	-42.0168	659.722	377.358	482.456	1778.52		55	0.0258	0.0298	0.0338	0.0238	0.0238	0.0288	0.0318	0.0228	0.0298
60	656716	745195	659253	710798	743065	712662	476677	726681	625629		60	-74.6269	941.558	459.77	1344.54	1008.06	1525.97	823.171	252.101	1415.09		60	0.0268	0.0308	0.0348	0.0238	0.0248	0.0308	0.0328	0.0238	0.0318
65	672086	753239	670245	666357	750853	726006	477367	725000	600122		65	-467.626	723.27	353.261	1356.59	1240.31	1257.86	2485.21	1733.87	1859.76		65	0.0278	0.0318	0.0368	0.0258	0.0258	0.0318	0.0338	0.0248	0.0328
70	644664	736036	659180	678507	717986	715592	480833	685187	590489		70	167.785	621.302	-211.64	-223.881	683.453	1923.08	1781.61	2611.94	2758.62		70	0.0298	0.0338	0.0378	0.0268	0.0278	0.0338	0.0348	0.0268	0.0348
75	649545	742213	660754	670072	724306	727385	479693	672338	585978		75	1168.83	919.54	854.271	647.482	1493.06	1522.99	2374.3	3309.35	3100.56		75	0.0308	0.0348	0.0398	0.0278	0.0288	0.0348	0.0358	0.0278	0.0358
80	669277	744106	666520	687500	720302	712527	478641	661840	570979		80	377.358	111.732	0	2222.22	1040.27	2010.87	3750	3541.67	3439.15		80	0.0318	0.0358	0.0408	0.0288	0.0298	0.0368	0.0368	0.0288	0.0378
85	671341	739101	654977	684564	724448	714841	477593	660940	567474		85	396.341	767.196	-630.841	1543.62	2500	1878.31	3624.34	4832.21	4484.54		85	0.0328	0.0378	0.0428	0.0298	0.0308	0.0378	0.0378	0.0298	0.0388
90	649368	740515	648750	667044	715030	704874	483119	647792	569045		90	-775.862	1365.98	1272.32	2075.47	1768.29	2763.82	3711.34	6461.04	6557.79		90	0.0348	0.0388	0.0448	0.0318	0.0328	0.0398	0.0388	0.0308	0.0398
95	649804	734167	650876	669665	714231	701818	458971	634268	564354		95	307.263	882.353	0	1493.9	2573.96	2200.96	4803.92	6829.27	6411.48		95	0.0358	0.0408	0.0468	0.0328	0.0338	0.0418	0.0408	0.0328	0.0418
100	644312	715654	657828	668373	719052	697991	474689	615891	547831		100	476.19	210.28	1270.49	1183.43	2672.41	2283.11	6674.64	8275.86	7305.94		100	0.0378	0.0428	0.0488	0.0338	0.0348	0.0438	0.0418	0.0348	0.0438
105	668789	731324	644744	668184	697772	708080	478692	610475	542991		105	103.093	456.621	157.48	1340.78	1766.3	1629.46	7149.53	8659.22	8449.78		105	0.0388	0.0438	0.0508	0.0358	0.0368	0.0448	0.0428	0.0358	0.0458
110	646299	726638	645170	670598	704127	691688	471406	612364	549850		110	882.353	-262.009	-75.7576	2336.96	2222.22	3504.27	7924.11	9836.96	9786.32		110	0.0408	0.0458	0.0528	0.0368	0.0378	0.0468	0.0448	0.0368	0.0468
115	638481	712280	651004	652552	702312	694447	472969	599820	540635		115	116.822	397.49	857.664	3092.78	2412.06	2069.67	9082.97	11829.9	9446.72		115	0.0428	0.0478	0.0548	0.0388	0.0398	0.0488	0.0458	0.0388	0.0488
120	638750	708755	648539	668166	684665	690728	458326	592462	544941		120	714.286	401.606	440.141	3643.22	4186.6	3385.83	8995.82	12462.3	9055.12		120	0.0448	0.0498	0.0568	0.0398	0.0418	0.0508	0.0478	0.0398	0.0508
125	654236	707876	636639	642536	694065	671970	475471	605882	529640		125	633.188	212.355	635.452	2894.74	2663.55	2936.8	10573.8	14068.6	11477.3		125	0.0458	0.0518	0.0598	0.0418	0.0428	0.0538	0.0488	0.0408	0.0528
130	645335	705056	634013	643311	683705	695839	457972	589206	529234		130	627.615	0	711.974	2968.04	4933.04	3594.89	11397.6	14626.2	12627.7		130	0.0478	0.0538	0.0618	0.0438	0.0448	0.0548	0.0508	0.0428	0.0548
135	624252	703656	642931	638886	683141	669118	452348	565982	528803		135	531.496	430.108	-15.674	2663.76	2970.09	3961.94	12329.5	15714.3	13503.5		135	0.0508	0.0558	0.0638	0.0458	0.0468	0.0578	0.0528	0.0448	0.0568
140	614299	707855	637477	634163	676639	669147	460186	574738	511463		140	246.212	224.913	258.359	3577.41	3668.03	3444.82	13345.7	15938.9	14778.9		140	0.0528	0.0578	0.0658	0.0478	0.0488	0.0598	0.0538	0.0458	0.0588
145	637156	708863	630334	630100	666614	661359	452581	560628	510280		145	353.16	585.284	726.744	3293.17	4547.24	4838.19	13476.7	17301.3	15707.2		145	0.0538	0.0598	0.0688	0.0498	0.0508	0.0618	0.0558	0.0478	0.0608
150	621074	691815	627925	621236	661345	650185	451938	565635	505191		150	352.113	318.471	571.031	4305.02	4185.61	4074.07	15017.3	18524.6	15716.6		150	0.0568	0.0628	0.0718	0.0518	0.0528	0.0648	0.0578	0.0488	0.0628
155	619592	700123	621725	619721	655091	650494	442759	550571	508287		155	136.054	77.1605	374.332	3829	4927.01	4341.32	15083.6	18976.4	16882.7		155	0.0588	0.0648	0.0748	0.0538	0.0548	0.0668	0.0598	0.0508	0.0648
160	NaN	NaN	NaN	NaN	NaN	NaN	NaN	NaN	NaN		160	NaN	NaN	NaN	NaN	NaN	NaN	NaN	NaN	NaN		160	NaN	NaN	NaN	NaN	NaN	NaN	NaN	NaN	NaN
165	NaN	NaN	NaN	NaN	NaN	NaN	NaN	NaN	NaN		165	NaN	NaN	NaN	NaN	NaN	NaN	NaN	NaN	NaN		165	NaN	NaN	NaN	NaN	NaN	NaN	NaN	NaN	NaN
170	NaN	NaN	NaN	NaN	NaN	NaN	NaN	NaN	NaN		170	NaN	NaN	NaN	NaN	NaN	NaN	NaN	NaN	NaN		170	NaN	NaN	NaN	NaN	NaN	NaN	NaN	NaN	NaN
175	696465	749141	650909	641147	752067	686212	551190	596061	558989		175	0	656.566	-303.03	4266.06	4663.46	5757.58	22559.5	27525.3	23202.2		175	0.0198	0.0198	0.0198	0.0218	0.0208	0.0198	0.0168	0.0198	0.0178
180	681971	725673	685404	625921	731881	657356	529944	619545	576461		180	1009.62	144.231	2373.74	5131.58	5871.56	6298.08	23707.9	27222.2	25000		180	0.0208	0.0208	0.0198	0.0228	0.0218	0.0208	0.0178	0.0198	0.0178
185	694725	721972	658942	628992	726579	659174	539831	590096	551596		185	366.972	-688.073	-1105.77	6470.59	5921.05	7247.71	24550.6	27884.6	23404.3		185	0.0218	0.0218	0.0208	0.0238	0.0228	0.0218	0.0178	0.0208	0.0188
190	679211	762661	676376	624476	715924	650219	516702	567431	534242		190	745.614	-1055.05	412.844	5241.94	5756.3	5219.3	25531.9	28211	25909.1		190	0.0228	0.0218	0.0218	0.0248	0.0238	0.0228	0.0188	0.0218	0.0198
195	683866	768421	652763	626628	713185	647857	530851	558991	516346		195	630.252	-219.298	-219.298	7286.82	8750	7100.84	27766	29386	27307.7		195	0.0238	0.0228	0.0228	0.0258	0.0248	0.0238	0.0188	0.0228	0.0208
200	673589	714153	645504	597698	720155	625444	512374	535336	500275		200	1895.16	1209.68	84.0336	6079.14	7015.5	6854.84	26767.7	30588.2	28899.1		200	0.0248	0.0248	0.0238	0.0278	0.0258	0.0248	0.0198	0.0238	0.0218
205	658097	713178	635000	591528	707164	601679	504808	555000	488553		205	335.821	-620.155	348.837	4826.39	8022.39	7089.55	29711.5	32815.1	29122.8		205	0.0268	0.0258	0.0258	0.0288	0.0268	0.0268	0.0208	0.0238	0.0228
210	663669	731194	632836	611644	675729	623345	496697	551573	510439		210	1115.11	37.3134	634.328	5973.15	6909.72	8129.5	30733.9	33225.8	31447.4		210	0.0278	0.0268	0.0268	0.0298	0.0288	0.0278	0.0218	0.0248	0.0228
215	661389	731727	633813	612890	688591	611354	480307	538333	504832		215	-208.333	575.54	611.511	5941.56	8624.16	7569.44	31710.5	35658.9	30420.2		215	0.0288	0.0278	0.0278	0.0308	0.0298	0.0288	0.0228	0.0258	0.0238
220	654123	708154	646771	588018	694643	619799	464790	527239	488266		220	0	-33.557	1388.89	7042.68	7889.61	8590.6	31260.5	37686.6	32419.4		220	0.0308	0.0298	0.0288	0.0328	0.0308	0.0298	0.0238	0.0268	0.0248
225	650912	714675	627922	592426	670732	599969	495168	519101	485620		225	314.465	746.753	-194.805	8609.47	8963.41	7169.81	35126.1	37841.7	33333.3		225	0.0318	0.0308	0.0308	0.0338	0.0328	0.0318	0.0238	0.0278	0.0258
230	642101	703415	633616	601552	682840	615671	479718	519722	476828		230	59.1716	0	188.679	8074.71	9704.14	8475.61	34758.1	35520.8	33992.5		230	0.0338	0.0328	0.0318	0.0348	0.0338	0.0328	0.0248	0.0288	0.0268
235	668333	723314	622367	611005	676788	592701	472868	514765	468022		235	603.448	1035.5	1301.78	8967.39	10055.9	8706.9	37248.1	37617.4	37230.2		235	0.0348	0.0338	0.0338	0.0368	0.0358	0.0348	0.0258	0.0298	0.0278
240	651467	718324	641868	599656	673723	618771	471978	495189	463121		240	244.565	307.263	402.299	9629.63	10679.3	9441.34	37462.7	38207.5	36375.8		240	0.0368	0.0358	0.0348	0.0378	0.0368	0.0358	0.0268	0.0318	0.0298
245	664259	718913	639565	600201	673505	606958	455252	483232	447013		245	-79.3651	-27.1739	869.565	8869.35	11185.6	8835.98	39136.7	38262.2	36331.2		245	0.0378	0.0368	0.0368	0.0398	0.0388	0.0378	0.0278	0.0328	0.0308
250	668794	730619	623892	604952	691156	598995	460486	484675	437421		250	452.261	-412.371	128.866	9712.92	10452.3	10301.5	40625	39497	38679.2		250	0.0398	0.0388	0.0388	0.0418	0.0398	0.0398	0.0288	0.0338	0.0318
255	657727	720686	652538	603151	683325	614118	458591	481580	441890		255	95.6938	294.118	477.387	9383.56	11052.6	9093.14	39026.8	43160.9	37957.3		255	0.0418	0.0408	0.0398	0.0438	0.0418	0.0408	0.0298	0.0348	0.0328
260	658699	739737	633612	610647	682534	609463	457143	481760	439112		260	936.073	47.8469	-502.392	10067	11347	9509.35	41850.6	43240.2	40650.9		260	0.0438	0.0418	0.0418	0.0448	0.0438	0.0428	0.0308	0.0358	0.0338
265	658624	727352	639840	612137	675983	600045	440762	480397	434721		265	458.515	273.973	456.621	9786.32	10960.7	9375	41432.9	45264.6	38770.9		265	0.0458	0.0438	0.0438	0.0468	0.0458	0.0448	0.0328	0.0378	0.0358
270	660586	726441	630371	611660	674623	594252	439172	480129	434022		270	397.49	305.677	720.524	9918.03	11527.2	10213.7	41716	45463.9	39538		270	0.0478	0.0458	0.0458	0.0488	0.0478	0.0468	0.0338	0.0388	0.0368
275	654197	723766	639791	605433	664116	604959	438506	468065	432037		275	481.928	815.9	523.013	10059.1	11767.1	9631.15	43218.4	44196	39841.3		275	0.0498	0.0478	0.0478	0.0508	0.0498	0.0488	0.0348	0.0398	0.0378
280	657085	717028	619409	602330	665869	601378	433560	466914	420729		280	289.575	-98.4252	374.016	9280.3	11988.4	9547.24	40679.3	43660.3	40979.9		280	0.0518	0.0508	0.0508	0.0528	0.0518	0.0508	0.0368	0.0418	0.0398
285	665390	716212	619583	594409	664721	601117	437672	464346	431961		285	985.13	606.061	549.242	10681	12472.1	10227.3	42248.7	46425.2	42034.3		285	0.0538	0.0528	0.0528	0.0558	0.0538	0.0528	0.0378	0.0428	0.0408
290	647306	708540	628011	596038	649824	586147	440876	458438	421659		290	404.93	711.679	802.92	10588.2	11179.6	11254.5	43118.6	44553.6	41401.9		290	0.0568	0.0548	0.0548	0.0578	0.0568	0.0558	0.0388	0.0448	0.0428
295	651990	710511	619489	590234	657806	590173	435075	459694	426826		295	1003.4	88.0282	-352.113	11087	12227.9	9913.49	45778.9	44781.7	42374.4		295	0.0588	0.0568	0.0568	0.0598	0.0588	0.0578	0.0398	0.0458	0.0438
300	644309	699950	626241	598544	644161	600819	429689	462115	413362		300	32.8947	635.452	952.381	10728.2	12253.3	9715.72	45167.5	49658.1	42751.1		300	0.0608	0.0598	0.0588	0.0618	0.0608	0.0598	0.0418	0.0468	0.0458
305	NaN	NaN	NaN	NaN	NaN	NaN	NaN	NaN	NaN		305	NaN	NaN	NaN	NaN	NaN	NaN	NaN	NaN	NaN		305	NaN	NaN	NaN	NaN	NaN	NaN	NaN	NaN	NaN
310	NaN	NaN	NaN	NaN	NaN	NaN	NaN	NaN	NaN		310	NaN	NaN	NaN	NaN	NaN	NaN	NaN	NaN	NaN		310	NaN	NaN	NaN	NaN	NaN	NaN	NaN	NaN	NaN
315	NaN	NaN	NaN	NaN	NaN	NaN	NaN	NaN	NaN		315	NaN	NaN	NaN	NaN	NaN	NaN	NaN	NaN	NaN		315	NaN	NaN	NaN	NaN	NaN	NaN	NaN	NaN	NaN
320	585588	687212	588317	534096	574518	563221	429343	425481	402115		320	-210.084	2932.69	384.615	11914.9	11184.2	10144.2	46616.2	45480.8	42403.8		320	0.0238	0.0208	0.0208	0.0188	0.0228	0.0208	0.0198	0.0208	0.0208
325	569516	669495	581560	546566	583067	563257	433558	429760	418798		325	-282.258	366.972	412.844	9141.41	11470.6	10596.3	44182.7	48269.2	43990.4		325	0.0248	0.0218	0.0218	0.0198	0.0238	0.0218	0.0208	0.0208	0.0208
330	564651	672281	567105	530144	573427	553158	410642	422202	401560		330	-1046.51	263.158	263.158	10144.2	12500	9122.81	44174.3	47064.2	42889.9		330	0.0258	0.0228	0.0228	0.0208	0.0248	0.0228	0.0218	0.0218	0.0218
335	575597	681050	572857	521284	572907	545504	403421	416579	391535		335	1082.09	-588.235	-588.235	11238.5	11007.8	8613.45	44868.4	48552.6	43421.1		335	0.0268	0.0238	0.0238	0.0218	0.0258	0.0238	0.0228	0.0228	0.0228
340	568597	640504	581734	552523	564328	541411	422939	422105	397456		340	1187.05	503.876	403.226	11559.6	10559.7	10564.5	45921.1	47938.6	45350.9		340	0.0278	0.0258	0.0248	0.0218	0.0268	0.0248	0.0228	0.0228	0.0228
345	553658	642090	545037	521765	563854	520075	414664	416933	395420		345	1107.38	-37.3134	820.896	11764.7	10763.9	10559.7	48823.5	50714.3	43403.4		345	0.0298	0.0268	0.0268	0.0238	0.0288	0.0268	0.0238	0.0238	0.0238
350	572662	634444	564353	540363	554933	525108	397540	423548	390121		350	422.078	208.333	-179.856	10604.8	13221.5	9640.29	48669.4	49233.9	46250		350	0.0308	0.0288	0.0278	0.0248	0.0298	0.0278	0.0248	0.0248	0.0248
355	547927	646846	549530	525194	558896	520104	397403	405504	381473		355	1006.1	-436.242	268.456	11782.9	13668.8	10868.1	48449.6	48682.2	48139.5		355	0.0328	0.0298	0.0298	0.0258	0.0308	0.0288	0.0258	0.0258	0.0258
360	560710	642305	555422	528060	568019	536946	411822	411530	385933		360	384.615	551.948	-32.4675	12947.8	12421.4	9765.1	49883.7	50410.4	47052.2		360	0.0338	0.0308	0.0308	0.0268	0.0318	0.0298	0.0258	0.0268	0.0268
365	560419	628933	557925	532338	568018	514371	415187	410324	391115		365	921.788	60.9756	283.019	13417.3	12164.6	10660.4	55149.3	49784.2	48884.9		365	0.0358	0.0328	0.0318	0.0278	0.0328	0.0318	0.0268	0.0278	0.0278
370	557249	631293	551657	529931	565144	524482	410072	393993	395694		370	820.106	-344.828	-59.1716	12222.2	14339.1	9847.56	52877.7	51736.1	48368.1		370	0.0378	0.0348	0.0338	0.0288	0.0348	0.0328	0.0278	0.0288	0.0288
375	571572	631413	552263	537630	565462	526264	407118	399799	380067		375	335.052	706.522	-55.8659	14383.1	14538	11839.1	50763.9	52047	48489.9		375	0.0388	0.0368	0.0358	0.0308	0.0368	0.0348	0.0288	0.0298	0.0298
380	566863	635952	550370	536792	583545	521685	405034	395455	382013		380	759.804	423.28	-238.095	13930.8	13677.2	10842.4	53456.4	51168.8	48896.1		380	0.0408	0.0378	0.0378	0.0318	0.0378	0.0368	0.0298	0.0308	0.0308
385	563621	640251	567784	528491	560955	540026	391918	395975	380283		385	467.29	979.899	386.598	13343.2	12462.3	9603.17	52924.5	49622.6	51415.1		385	0.0428	0.0398	0.0388	0.0338	0.0398	0.0378	0.0318	0.0318	0.0318
390	581562	640096	561593	543649	581250	532111	397317	389878	376799		390	267.857	1196.17	220.588	12557.5	13137.3	11758.8	51920.7	51615.9	48231.7		390	0.0448	0.0418	0.0408	0.0348	0.0408	0.0398	0.0328	0.0328	0.0328
395	573568	644155	562734	528207	578668	526005	388550	401331	381006		395	512.821	22.8311	1121.5	12364.1	14229	10526.3	54556.2	52514.8	50355		395	0.0468	0.0438	0.0428	0.0368	0.0428	0.0418	0.0338	0.0338	0.0338
400	569652	657210	563862	541825	581317	538341	401466	395057	370335		400	286.885	-44.6429	89.2857	14179.9	14218.8	11074.8	51379.3	54741.4	50083.8		400	0.0488	0.0448	0.0448	0.0378	0.0448	0.0428	0.0348	0.0348	0.0358
405	590138	651967	565812	549246	587927	544085	396536	382120	367038		405	1102.36	1066.95	427.35	12412.1	13717.9	9977.68	56061.5	53016.3	50271.7		405	0.0508	0.0478	0.0468	0.0398	0.0468	0.0448	0.0358	0.0368	0.0368
410	574349	639317	565492	553309	577807	542158	401196	387116	374497		410	1152.42	763.052	102.459	12451	12950.8	11303.4	52690.2	52354.5	51322.8		410	0.0538	0.0498	0.0488	0.0408	0.0488	0.0468	0.0368	0.0378	0.0378
415	578118	654846	555309	560491	584567	536230	391701	392526	376856		415	806.452	173.745	-38.61	12710.3	12224.4	10082	54561.9	52835.1	49742.3		415	0.0558	0.0518	0.0518	0.0428	0.0508	0.0488	0.0388	0.0388	0.0388
420	579810	649647	558625	552835	576004	539980	393894	384698	375879		420	432.526	650.558	130.112	13236.6	13560.6	11456.7	55301.5	51959.8	50050.3		420	0.0578	0.0538	0.0538	0.0448	0.0528	0.0508	0.0398	0.0398	0.0398
425	575493	648134	553169	548697	577445	542197	392255	386789	368876		425	279.605	-140.845	299.296	13440.2	13156.9	10947	55931.4	54068.6	49712.9		425	0.0608	0.0568	0.0568	0.0468	0.0548	0.0528	0.0408	0.0408	0.0418
430	594427	646514	555136	549242	583574	533387	387897	396986	378902		430	270.701	1173.47	-119.048	13422.1	13714.8	11111.1	52827.1	54832.5	52383.2		430	0.0628	0.0588	0.0588	0.0488	0.0568	0.0558	0.0428	0.0418	0.0428
																					growth rate (hr^-1)		0.533651	0.549824	0.559136	0.511011	0.493793	0.520387	0.415446	0.400179	0.411408

[truncated: 18 more sheets: Supp. Fig. 7C, Supp. Fig. 7D, Supp. Fig. 7E, Supp. Fig. 7F, Supp. Fig. 8A, Supp. Fig. 8B, Supp. Fig. 8C, Supp. Fig. 8D, Supp. Fig. 8E, Supp. Fig. 8F, Supp. Fig. 9 GFP per OD, Supp. Fig. 9 RFP per OD, Supp. Fig. 9 ln(OD), Supp. Fig. 10, Supp. Fig. 15 (simulation), Supp. Fig. 16 (simulation), Supp. Fig. 17 (simulation), Supp. Fig. 18 (simulation)]
