# Supplementary material for: A quasi-integral controller for adaptation of genetic modules to variable ribosome demand
Source: Nat Commun. 2018 Dec 21;9:5415. doi: 10.1038/s41467-018-07899-z (PMC6303309; doi:10.1038/s41467-018-07899-z)
Supplement: Supplementary file 5 — Source Data [file 41467_2018_7899_MOESM5_ESM.zip › Source Data/Figure 3.xlsx]

## Sheet: Fig 3a (simulation)
Note: - Simulation based on equations (2)-(4) and parameters listed in Supplementary Table 9. - ODE solver ode23s in MATLAB 2015b was used to carry out simulations. - Full temporal response can be found in Supplementary Figure 18 and its corresponding source data file.
	normalized y1
	low feedback gain k			high feedback gain k
	d = 0	d = 25%	d = 50%	d = 0	d = 25%	d = 50%
regulated TX device	1	0.7767	0.537	1	0.9727	0.9253
unregulated TX device	1	0.75	0.5	1	0.75	0.5

## Sheet: Fig 3b (simulation)
Note: - Simulation based on equations (2)-(4) and parameters listed in Supplementary Table 9. - ODE solver ode23s in MATLAB 2015b was used to carry out simulations. - Disturbance d=50% is injected at time=50 hr. - Data displayed in Figure 3b highlighted in bold.
	y1 (nM)		normalized y1
time (hr)	unregulated TX device	regulated TX device	unregulated TX device	regulated TX device
45.045	800	58.8831	1	1
45.1451	800	58.8831	1	1
45.2452	800	58.8831	1	1
45.3453	800	58.8831	1	1
45.4454	800	58.8831	1	1
45.5455	800	58.8831	1	1
45.6456	800	58.8831	1	1
45.7457	800	58.8831	1	1
45.8458	800	58.8831	1	1
45.9459	800	58.8831	1	1
46.046	800	58.8831	1	1
46.1461	800	58.8831	1	1
46.2462	800	58.8831	1	1
46.3463	800	58.8831	1	1
46.4464	800	58.8831	1	1
46.5465	800	58.8831	1	1
46.6466	800	58.8831	1	1
46.7467	800	58.8831	1	1
46.8468	800	58.8831	1	1
46.9469	800	58.8831	1	1
47.047	800	58.8831	1	1
47.1471	800	58.8831	1	1
47.2472	800	58.8831	1	1
47.3473	800	58.8831	1	1
47.4474	800	58.8831	1	1
47.5475	800	58.8831	1	1
47.6476	800	58.8831	1	1
47.7477	800	58.8831	1	1
47.8478	800	58.8831	1	1
47.9479	800	58.8831	1	1
48.048	800	58.8831	1	1
48.1481	800	58.8831	1	1
48.2482	800	58.8831	1	1
48.3483	800	58.8831	1	1
48.4484	800	58.8831	1	1
48.5485	800	58.8831	1	1
48.6486	800	58.8831	1	1
48.7487	800	58.8831	1	1
48.8488	800	58.8831	1	1
48.9489	800	58.8831	1	1
49.049	800	58.8831	1	1
49.1491	800	58.8831	1	1
49.2492	800	58.8831	1	1
49.3493	800	58.8831	1	1
49.4494	800	58.8831	1	1
49.5495	800	58.8831	1	1
49.6496	800	58.8831	1	1
49.7497	800	58.8831	1	1
49.8498	800	58.8831	1	1
49.9499	800	58.8831	1	1
50.0501	791.692	58.1032	0.989615	0.986755
50.1502	772.584	56.7894	0.96573	0.964443
50.2503	754.411	55.7227	0.943013	0.946329
50.3504	737.054	54.9374	0.921318	0.932992
50.4505	720.515	54.4196	0.900644	0.924198
50.5506	704.793	54.1265	0.880991	0.91922
50.6507	689.901	54.0033	0.862376	0.917128
50.7508	675.788	53.9952	0.844735	0.91699
50.8509	662.287	54.0553	0.827859	0.918011
50.951	649.398	54.1466	0.811747	0.919562
51.0511	637.12	54.2436	0.7964	0.921209
51.1512	625.454	54.3324	0.781817	0.922717
51.2513	614.4	54.4039	0.768	0.923932
51.3514	603.973	54.4567	0.754966	0.924827
51.4515	594.01	54.4904	0.742512	0.925401
51.5516	584.486	54.5105	0.730607	0.925742
51.6517	575.401	54.5185	0.719251	0.925877
51.7518	566.755	54.5174	0.708444	0.925858
51.8519	558.549	54.5143	0.698186	0.925806
51.952	550.781	54.5093	0.688477	0.925721
52.0521	543.459	54.5023	0.679324	0.925603
52.1522	536.446	54.4945	0.670557	0.92547
52.2523	529.741	54.4882	0.662176	0.925364
52.3524	523.344	54.4835	0.65418	0.925284
52.4525	517.255	54.4804	0.646568	0.92523
52.5526	511.474	54.479	0.639342	0.925207
52.6527	506.001	54.4787	0.632501	0.925201
52.7528	500.852	54.4785	0.626065	0.925199
52.8529	495.935	54.4787	0.619918	0.925201
52.953	491.227	54.479	0.614034	0.925207
53.0531	486.729	54.4797	0.608412	0.925218
53.1532	482.442	54.4806	0.603052	0.925233
53.2533	478.363	54.4815	0.597954	0.925249
53.3534	474.495	54.4822	0.593119	0.92526
53.4535	470.837	54.4827	0.588546	0.92527
53.5536	467.402	54.4832	0.584252	0.925278
53.6537	464.118	54.4835	0.580147	0.925283
53.7538	460.972	54.4837	0.576215	0.925286
53.8539	457.963	54.4837	0.572454	0.925287
53.954	455.092	54.4837	0.568865	0.925286
54.0541	452.358	54.4834	0.565448	0.925282
54.1542	449.762	54.4832	0.562202	0.925278
54.2543	447.303	54.483	0.559129	0.925275
54.3544	444.982	54.4829	0.556228	0.925273
54.4545	442.81	54.4827	0.553512	0.92527
54.5546	440.724	54.4826	0.550905	0.925268
54.6547	438.724	54.4825	0.548405	0.925266
54.7548	436.81	54.4824	0.546013	0.925264
54.8549	434.982	54.4823	0.543727	0.925262
54.955	433.239	54.4822	0.541549	0.925261
55.0551	431.582	54.4821	0.539478	0.92526
55.1552	430.011	54.4821	0.537514	0.925259
55.2553	428.526	54.4821	0.535657	0.925259
55.3554	427.127	54.482	0.533909	0.925258
55.4555	425.822	54.482	0.532277	0.925258
55.5556	424.566	54.4821	0.530708	0.925259
55.6557	423.361	54.4821	0.529201	0.925259
55.7558	422.205	54.4821	0.527756	0.92526
55.8559	421.1	54.4822	0.526374	0.925261
55.956	420.044	54.4823	0.525055	0.925262
56.0561	419.038	54.4823	0.523797	0.925263
56.1562	418.082	54.4824	0.522602	0.925264
56.2563	417.176	54.4824	0.52147	0.925264
56.3564	416.32	54.4824	0.5204	0.925264
56.4565	415.514	54.4824	0.519392	0.925265
56.5566	414.766	54.4825	0.518458	0.925265
56.6567	414.055	54.4825	0.517569	0.925266
56.7568	413.371	54.4825	0.516714	0.925266
56.8569	412.713	54.4825	0.515891	0.925266
56.957	412.082	54.4825	0.515102	0.925267
57.0571	411.477	54.4826	0.514346	0.925267
57.1572	410.898	54.4826	0.513623	0.925267
57.2573	410.346	54.4826	0.512933	0.925268
57.3574	409.821	54.4826	0.512276	0.925268
57.4575	409.322	54.4826	0.511652	0.925268
57.5576	408.849	54.4826	0.511061	0.925268
57.6577	408.403	54.4826	0.510503	0.925269
57.7578	407.983	54.4827	0.509979	0.925269
57.8579	407.59	54.4827	0.509487	0.925269
57.958	407.231	54.4827	0.509038	0.925269
58.0581	406.884	54.4827	0.508605	0.925269
58.1582	406.55	54.4827	0.508187	0.925269
58.2583	406.228	54.4827	0.507784	0.92527
58.3584	405.918	54.4827	0.507397	0.92527
58.4585	405.62	54.4827	0.507025	0.92527
58.5586	405.335	54.4827	0.506668	0.92527
58.6587	405.062	54.4827	0.506327	0.92527
58.7588	404.801	54.4827	0.506001	0.92527
58.8589	404.552	54.4827	0.50569	0.92527
58.959	404.315	54.4828	0.505394	0.92527
59.0591	404.091	54.4828	0.505114	0.92527
59.1592	403.879	54.4828	0.504848	0.92527
59.2593	403.679	54.4828	0.504599	0.92527
59.3594	403.491	54.4828	0.504364	0.92527
59.4595	403.316	54.4828	0.504145	0.92527
59.5596	403.154	54.4828	0.503942	0.92527
59.6597	403.007	54.4828	0.503759	0.92527
59.7598	402.865	54.4828	0.503581	0.92527
59.8599	402.728	54.4827	0.503409	0.92527
59.96	402.595	54.4827	0.503243	0.92527
60.0601	402.466	54.4827	0.503083	0.92527
60.1602	402.343	54.4827	0.502928	0.92527
60.2603	402.223	54.4827	0.502779	0.92527
60.3604	402.109	54.4827	0.502636	0.92527
60.4605	401.998	54.4827	0.502498	0.92527
60.5606	401.893	54.4827	0.502366	0.92527
60.6607	401.792	54.4827	0.50224	0.925269
60.7608	401.695	54.4827	0.502119	0.925269
60.8609	401.603	54.4827	0.502004	0.925269
60.961	401.516	54.4827	0.501895	0.925269
61.0611	401.433	54.4826	0.501791	0.925269
61.1612	401.355	54.4826	0.501694	0.925268
61.2613	401.281	54.4826	0.501602	0.925268
61.3614	401.212	54.4826	0.501515	0.925268
61.4615	401.148	54.4826	0.501434	0.925268
61.5616	401.088	54.4826	0.501359	0.925267
61.6617	401.032	54.4826	0.50129	0.925267
61.7618	400.982	54.4826	0.501228	0.925267
61.8619	400.938	54.4826	0.501173	0.925267
61.962	400.895	54.4826	0.501119	0.925267
62.0621	400.854	54.4826	0.501067	0.925267
62.1622	400.813	54.4826	0.501017	0.925267
62.2623	400.774	54.4826	0.500968	0.925267
62.3624	400.736	54.4826	0.50092	0.925267
62.4625	400.699	54.4826	0.500874	0.925267
62.5626	400.663	54.4826	0.500829	0.925267
62.6627	400.629	54.4826	0.500786	0.925267
62.7628	400.595	54.4826	0.500744	0.925267
62.8629	400.563	54.4826	0.500704	0.925267
62.963	400.532	54.4826	0.500665	0.925267
63.0631	400.502	54.4826	0.500628	0.925267
63.1632	400.474	54.4826	0.500592	0.925267
63.2633	400.446	54.4826	0.500558	0.925267
63.3634	400.42	54.4826	0.500525	0.925267
63.4635	400.395	54.4826	0.500493	0.925267
63.5636	400.371	54.4825	0.500463	0.925267
63.6637	400.348	54.4825	0.500435	0.925267
63.7638	400.326	54.4825	0.500408	0.925267
63.8639	400.306	54.4825	0.500382	0.925267
63.964	400.287	54.4825	0.500358	0.925267
64.0641	400.268	54.4825	0.500335	0.925267
64.1642	400.252	54.4825	0.500314	0.925267
64.2643	400.236	54.4825	0.500295	0.925267
64.3644	400.221	54.4825	0.500276	0.925267
64.4645	400.208	54.4825	0.50026	0.925267
64.5646	400.196	54.4825	0.500244	0.925267
64.6647	400.185	54.4825	0.500231	0.925267
64.7648	400.175	54.4825	0.500218	0.925267
64.8649	400.167	54.4825	0.500208	0.925267
64.965	400.16	54.4825	0.5002	0.925267
65.0651	400.153	54.4825	0.500191	0.925267
